# Supplementary material for: Bis(μ-phenyl­tellurido-κ2 Te:Te)bis­[tetra­carbonyl­rhenium(I)]
Source: Acta Crystallogr Sect E Struct Rep Online. 2010 Apr 24;66(Pt 5):m558–9. doi: 10.1107/S1600536810014297 (PMC2979195; doi:10.1107/S1600536810014297)
Supplement: Supplementary file 2 [file e-66-0m558-Isup2.hkl]

# 
# h,k,l, Fc-squared, Fo-squared, sigma(Fo-squared) and status flag 
# 
data_I
_shelx_title ' uop030 in P -1' 
_shelx_refln_list_code          4 
_shelx_F_calc_maximum      626.36 
_exptl_crystal_F_000      1792.00 
_reflns_d_resolution_high  0.8409 
 
loop_ 
 _symmetry_equiv_pos_as_xyz 
 'x, y, z' 
 '-x, -y, -z' 
 
_cell_length_a     9.8062 
_cell_length_b    16.3418 
_cell_length_c    17.1000 
_cell_angle_alpha 106.593 
_cell_angle_beta   99.932 
_cell_angle_gamma 105.572 
 
_shelx_F_squared_multiplier     1.000 
 
loop_ 
 _refln_index_h 
 _refln_index_k 
 _refln_index_l 
 _refln_F_squared_calc 
 _refln_F_squared_meas 
 _refln_F_squared_sigma 
 _refln_observed_status 
   2   0   0    44192.88    47080.68    673.71 o 
   3   0   0     7761.03     8627.09    109.18 o 
   4   0   0      109.04      266.33     72.85 o 
   5   0   0    93296.34    90014.71   1358.63 o 
   6   0   0     1781.98     2018.43    203.13 o 
   7   0   0   103621.85   103239.19   1045.74 o 
   8   0   0      711.78     1129.58    233.43 o 
   9   0   0       35.04      193.52    313.07 o 
  10   0   0     6695.30     6756.92    488.97 o 
 -11   1   0     3765.42     4579.86    570.91 o 
 -10   1   0    34219.28    36584.12    656.50 o 
  -9   1   0     3590.46     4079.35    261.23 o 
  -8   1   0    44186.03    45742.45    556.12 o 
  -7   1   0    52031.44    52288.24    876.91 o 
  -6   1   0     2353.22     2580.67    128.80 o 
  -5   1   0    38232.16    38394.77    264.04 o 
  -4   1   0    16331.03    17535.87    417.08 o 
  -3   1   0    54640.52    58415.34    312.45 o 
  -2   1   0     2777.91     3222.76    182.88 o 
   1   1   0      111.57      297.82    101.03 o 
   2   1   0        2.93      466.66    149.28 o 
   3   1   0      361.22      566.46     69.15 o 
   4   1   0    29901.53    27269.61    685.42 o 
   5   1   0     6644.99     7399.67    275.95 o 
   6   1   0    14099.25    14053.09    545.15 o 
   7   1   0     4966.49     4592.42    291.27 o 
   8   1   0     1671.53     2006.93    277.72 o 
   9   1   0    12814.72    12608.52    534.18 o 
  10   1   0     2059.24     2576.12    371.23 o 
 -11   2   0     5195.89     6110.41    691.46 o 
 -10   2   0    14488.97    15754.13    637.08 o 
  -9   2   0      175.54       26.79    225.22 o 
  -8   2   0     2667.41     2797.12    255.99 o 
  -7   2   0     1600.06     1466.15    142.99 o 
  -6   2   0    12470.63    12955.56    281.49 o 
  -5   2   0     6952.17     6855.17    170.79 o 
  -4   2   0    11219.99    11015.95    526.25 o 
  -3   2   0   183335.03   172096.22   5909.78 o 
  -2   2   0     9780.07    12553.43   1051.61 o 
   1   2   0      264.40      660.76    185.23 o 
   2   2   0     4992.82     6713.65    351.70 o 
   3   2   0    77073.99    77331.62    702.58 o 
   4   2   0   185632.33   160303.95   2233.45 o 
   5   2   0    11046.02    10182.27    280.53 o 
   6   2   0     4104.42     3838.14    274.45 o 
   7   2   0    14348.80    13655.74    393.61 o 
   8   2   0    30450.67    31312.93    580.32 o 
   9   2   0      380.19      420.67    299.35 o 
  10   2   0    10739.78    11072.10    550.26 o 
 -11   3   0     7755.82     9790.05    443.83 o 
 -10   3   0    62920.33    68931.12   1194.16 o 
  -9   3   0    18709.90    19995.78    387.80 o 
  -8   3   0    95249.80   100753.44   1444.19 o 
  -7   3   0      110.70      238.15    223.27 o 
  -6   3   0    35315.12    37706.03    613.91 o 
  -5   3   0     5773.37     6250.76    169.53 o 
  -4   3   0    52001.95    54226.59   2951.25 o 
  -3   3   0   267551.75   208457.30  14975.69 o 
  -2   3   0     4948.85     5298.90    158.15 o 
  -1   3   0    68153.06    72493.18   2087.35 o 
   0   3   0    14050.82    14813.44    576.85 o 
   1   3   0     1165.95     1935.72    323.79 o 
   2   3   0    37300.10    41460.53   1004.32 o 
   3   3   0     8829.38     9663.04    354.95 o 
   4   3   0     8350.35     8634.65    463.37 o 
   5   3   0      259.87      337.09     88.14 o 
   6   3   0    12842.24    12830.34    388.49 o 
   7   3   0      399.98      555.53    268.21 o 
   8   3   0    13547.29    13609.23    475.65 o 
   9   3   0     4106.81     4692.80   1702.68 o 
  10   3   0    14883.91    14297.33    777.65 o 
 -11   4   0     3091.99     3012.98    284.91 o 
 -10   4   0       26.71      -13.62    254.67 o 
  -9   4   0      378.41      483.08    217.64 o 
  -8   4   0     5703.10     6061.68    359.91 o 
  -7   4   0    20248.57    22080.30    772.31 o 
  -6   4   0    10348.18     9813.81    542.11 o 
  -5   4   0     4407.80     4982.52    317.36 o 
  -4   4   0      445.29      473.53     95.47 o 
  -3   4   0      606.76      688.36    180.63 o 
  -2   4   0    32664.38    34412.92   1010.22 o 
  -1   4   0    31138.93    33521.57    369.00 o 
   0   4   0    43997.32    44655.86    469.04 o 
   1   4   0     8281.00     8681.45    553.59 o 
   2   4   0    21799.37    25776.54   3006.99 o 
   3   4   0     6913.95     8444.29   1874.85 o 
   4   4   0    65284.01    62235.39    979.66 o 
   5   4   0     5647.58     5910.94    341.23 o 
   6   4   0      156.27     2310.47   1016.73 o 
   7   4   0   113677.34   111511.67   2988.20 o 
   8   4   0      422.40      783.44    378.80 o 
   9   4   0     5024.23     5002.94    444.88 o 
 -11   5   0    38052.45    38218.72    809.79 o 
 -10   5   0     7282.63     7823.69    295.00 o 
  -9   5   0    55939.47    57995.36    854.68 o 
  -8   5   0      446.07      628.93    167.11 o 
  -7   5   0    17719.12    18360.71    585.33 o 
  -6   5   0    57423.34    58263.14    661.15 o 
  -5   5   0     6405.16     6404.12    240.92 o 
  -4   5   0   136762.73   124054.46    944.39 o 
  -3   5   0     6564.30     6880.35    212.78 o 
  -2   5   0       12.87      258.89    180.53 o 
  -1   5   0      571.49      756.22    289.66 o 
   0   5   0    57509.11    56887.12   2181.21 o 
   1   5   0    21349.37    23447.80    444.65 o 
   2   5   0    38715.98    42299.74   1565.47 o 
   3   5   0     1244.68     1898.40    357.72 o 
   4   5   0      307.78      537.90    289.98 o 
   5   5   0      860.28      711.16    382.07 o 
   6   5   0      799.38      509.32    332.13 o 
   7   5   0    10833.96    11061.00    936.76 o 
   8   5   0      741.52     1295.58    392.89 o 
   9   5   0      473.91      853.64    425.56 o 
 -11   6   0     5588.92     6053.14    305.37 o 
 -10   6   0      329.79      271.07    282.67 o 
  -9   6   0     5958.44     5855.24    297.87 o 
  -8   6   0       13.00      179.67    168.89 o 
  -7   6   0     5784.26     5866.63    298.94 o 
  -6   6   0      907.59     1194.71    187.33 o 
  -5   6   0    25097.75    21404.11   2526.65 o 
  -4   6   0      416.21      706.73    235.89 o 
  -3   6   0    24340.99    25154.93    383.29 o 
  -2   6   0    23973.83    25685.17    374.82 o 
  -1   6   0     1979.66     2424.52    259.41 o 
   0   6   0    15274.90    15487.51    369.82 o 
   1   6   0     3150.67     3135.69    238.97 o 
   2   6   0    24774.27    26184.70    655.91 o 
   3   6   0       14.97     -224.01    371.64 o 
   4   6   0    35512.23    34776.61   1124.17 o 
   5   6   0      928.30      818.60    427.09 o 
   6   6   0    28831.31    27148.48   2007.61 o 
   7   6   0    83819.80    74875.66   4942.33 o 
   8   6   0      420.30      167.71    502.61 o 
 -11   7   0       13.67      308.96    339.36 o 
 -10   7   0     1587.48     1935.18    532.32 o 
  -9   7   0    13427.48    14540.63    360.92 o 
  -8   7   0    45919.21    47800.59   1228.10 o 
  -7   7   0      148.57      315.88    272.89 o 
  -6   7   0     1253.00     1469.13    280.71 o 
  -5   7   0    45941.71    44461.52    710.07 o 
  -4   7   0     7073.35     6940.48    324.24 o 
  -3   7   0   103900.69    99013.80   1262.75 o 
  -2   7   0     5264.94     5536.89    263.93 o 
  -1   7   0   262426.63   237353.33   2528.63 o 
   0   7   0     6966.83     7119.18    708.92 o 
   1   7   0      443.23     1258.33    526.26 o 
   2   7   0    14230.85    12197.92   6313.55 o 
   3   7   0     2068.50     2387.29    486.90 o 
   4   7   0    84162.00    82476.09   2916.55 o 
   5   7   0       95.51      505.51    498.08 o 
   6   7   0    74342.22    65479.47   1353.55 o 
   7   7   0     8267.68     7390.20    677.33 o 
   8   7   0      693.33      776.98    456.90 o 
 -11   8   0    12177.91    12235.42    685.02 o 
 -10   8   0       12.41      377.09    327.21 o 
  -9   8   0        7.32      216.62    219.46 o 
  -8   8   0    20997.19    21758.63    578.05 o 
  -7   8   0     1255.48     1370.88    334.70 o 
  -6   8   0     4904.95     3695.32    268.16 o 
  -5   8   0      884.10      977.10    293.92 o 
  -4   8   0     5356.23     5524.89    268.42 o 
  -3   8   0     2231.38     2459.34    243.85 o 
  -2   8   0     7331.88     7356.37    367.49 o 
  -1   8   0    24306.18    25206.38    499.06 o 
   0   8   0      576.38      417.90    271.27 o 
   1   8   0    46237.68    48207.69   1807.84 o 
   2   8   0     1291.77     2476.08    508.05 o 
   3   8   0      329.65     1235.07    784.83 o 
   4   8   0    18680.40    18589.21    938.42 o 
   5   8   0      958.16     1078.71    501.28 o 
   6   8   0    22260.42    19438.03    896.37 o 
   7   8   0     5656.99     6282.36    673.59 o 
   8   8   0    11733.01     8714.34    731.78 o 
 -11   9   0     7580.75     7628.43    512.72 o 
 -10   9   0       77.35      451.53    384.91 o 
  -9   9   0     1614.18     1505.65    249.39 o 
  -8   9   0      210.35      482.20    346.42 o 
  -7   9   0       21.49      -23.36   1057.29 o 
  -6   9   0    22081.99    21048.39    688.12 o 
  -5   9   0    31585.88    30364.36    635.72 o 
  -4   9   0   120099.04   113880.91   1733.64 o 
  -3   9   0    58736.34    55798.92   1010.46 o 
  -2   9   0    61840.98    60677.89   1062.43 o 
  -1   9   0    82763.77    83394.13    866.40 o 
   0   9   0     1576.70     1308.58    294.18 o 
   1   9   0    64877.34    64936.60   3097.54 o 
   2   9   0       64.65      550.17    499.27 o 
   3   9   0   142544.02   139251.02   5653.97 o 
   4   9   0    52707.30    34644.84  20090.79 o 
   5   9   0      657.39     1641.96    601.76 o 
   6   9   0    32589.54    28371.76   1100.29 o 
   7   9   0      746.44      603.00    583.62 o 
 -11  10   0    61711.09    62069.91   5220.90 o 
 -10  10   0     2475.08     2441.52    300.81 o 
  -9  10   0    13595.60    13259.48    553.63 o 
  -8  10   0      572.97      361.43    471.61 o 
  -7  10   0    20384.18    20096.44    597.25 o 
  -6  10   0    19120.93    18857.87    582.02 o 
  -5  10   0     8915.17     8694.01    470.12 o 
  -4  10   0   110439.20   103621.73   1254.09 o 
  -3  10   0     5013.09     5411.46    334.44 o 
  -2  10   0    18593.38    19414.82    514.84 o 
  -1  10   0     9326.60    10102.18    415.70 o 
   0  10   0       37.46      319.67    370.23 o 
   1  10   0    12075.29    12489.27    611.32 o 
   2  10   0      272.58      323.53    517.50 o 
   3  10   0    27760.40    29890.01    845.56 o 
   4  10   0     4276.13     3167.26    886.20 o 
   5  10   0     3350.11     3853.74    748.40 o 
   6  10   0     5011.70     3280.47    712.31 o 
   7  10   0     2556.74     2363.42    731.59 o 
 -11  11   0     4290.51     4680.69    537.96 o 
 -10  11   0     1976.34     1995.67    322.04 o 
  -9  11   0      983.21      690.47    574.76 o 
  -8  11   0     4791.77     4676.24    485.85 o 
  -7  11   0     9907.52    10592.44    961.99 o 
  -6  11   0     1636.41     2233.49    419.80 o 
  -5  11   0      498.54      523.68    398.72 o 
  -4  11   0    25504.29    25590.66    658.21 o 
  -3  11   0     8155.10     8712.49    444.60 o 
  -2  11   0    79323.19    76105.12   1917.18 o 
  -1  11   0    20771.29    20229.44    555.43 o 
   0  11   0    18194.91    20664.43    535.03 o 
   1  11   0    23243.19    25286.05    568.07 o 
   2  11   0     2794.50     3558.92   1252.38 o 
   3  11   0    64011.77    70538.99   4625.69 o 
   4  11   0      278.55      470.82    637.40 o 
   5  11   0     6433.78     6141.41    845.85 o 
   6  11   0     7422.21     4652.63    801.21 o 
 -10  12   0    12628.63    12372.22    599.88 o 
  -9  12   0      861.67     1292.85    436.57 o 
  -8  12   0    10229.09     9959.88    542.64 o 
  -7  12   0   113590.31   107338.70   1291.04 o 
  -6  12   0    19948.71    18748.47    643.42 o 
  -5  12   0    71027.09    68586.88   1313.91 o 
  -4  12   0    19981.97    18568.88    499.76 o 
  -3  12   0     3485.44     3787.38    396.73 o 
  -2  12   0    13479.74    13320.97    501.78 o 
  -1  12   0     4198.35     4524.76    937.27 o 
   0  12   0    43321.71    46576.91   1101.61 o 
   1  12   0        1.37      466.25    467.02 o 
   2  12   0     2949.59     3963.28    539.48 o 
   3  12   0    21372.88    24221.57   1146.75 o 
   4  12   0      289.61      410.29    683.72 o 
   5  12   0     4437.39     4319.83    808.74 o 
 -10  13   0     9652.06    10154.41    641.85 o 
  -9  13   0       31.01      274.63    459.76 o 
  -8  13   0      378.45      526.69    452.52 o 
  -7  13   0      463.20      548.77    436.80 o 
  -6  13   0     2069.79     1943.36    487.35 o 
  -5  13   0     1007.38     1091.55    312.73 o 
  -4  13   0     4712.93     4245.26    438.03 o 
  -3  13   0    14251.17    14052.47    554.21 o 
  -2  13   0    17694.96    17888.97    583.14 o 
  -1  13   0     6719.55     7153.30    455.87 o 
   0  13   0     3338.00     4735.93    390.31 o 
   1  13   0     2044.98     2354.96    485.53 o 
   2  13   0    18914.23    21423.47   1320.68 o 
   3  13   0     3403.56     2903.47    911.57 o 
   4  13   0     2193.93     3359.53    906.03 o 
   5  13   0      422.16     1486.72    840.52 o 
 -10  14   0    11926.74    12712.87   1424.39 o 
  -9  14   0     3962.13     4686.63    524.62 o 
  -8  14   0     9811.26    10875.56    621.83 o 
  -7  14   0    27526.11    28509.66    833.17 o 
  -6  14   0    20997.78    20187.02    712.19 o 
  -5  14   0    17815.16    16536.26    520.23 o 
  -4  14   0    47602.66    44813.24   1747.39 o 
  -3  14   0    10695.20    11474.90    526.59 o 
  -2  14   0     1936.15     2133.32    391.61 o 
  -1  14   0      860.94     1073.75    382.75 o 
   0  14   0    12915.08    13511.59    499.16 o 
   1  14   0      249.50      447.07    508.39 o 
   2  14   0     1625.92     2528.39    513.88 o 
   3  14   0    16198.71    18021.43   1423.29 o 
   4  14   0      105.15     1216.20    844.14 o 
  -9  15   0       37.65      225.06    475.34 o 
  -8  15   0     1268.66     1246.78    534.94 o 
  -7  15   0     4715.27     4897.73    584.51 o 
  -6  15   0    10227.77     9264.01    619.89 o 
  -5  15   0     1065.21      957.47    416.78 o 
  -4  15   0     2425.90     2218.11    417.96 o 
  -3  15   0     1190.54     1639.38    398.60 o 
  -2  15   0      191.98      412.95    369.43 o 
  -1  15   0     1879.81     2118.91    351.31 o 
   0  15   0    14410.43    17372.04   1085.19 o 
   1  15   0     1296.82     1654.05    477.91 o 
   2  15   0     7315.12     9695.90   1304.38 o 
   3  15   0    11391.54    10674.81   1318.68 o 
  -8  16   0    14429.38    14813.20    764.54 o 
  -7  16   0     5023.10     5028.21    608.89 o 
  -6  16   0    14121.52    13084.36    932.53 o 
  -5  16   0    22117.75    20547.83    684.40 o 
  -4  16   0    27822.80    27923.96    733.68 o 
  -3  16   0       14.13       54.09    388.73 o 
  -2  16   0     1635.40     1543.91    448.68 o 
  -1  16   0     9027.05    10409.32    644.69 o 
   0  16   0    47151.27    55037.89   4738.57 o 
   1  16   0     1033.57     2195.83   1121.67 o 
   2  16   0    16659.88    21514.68   1534.52 o 
  -7  17   0     8165.63     8806.96    938.81 o 
  -6  17   0      581.99      637.43    573.14 o 
  -5  17   0    17567.57    17519.09    666.81 o 
  -4  17   0     8041.39     8313.74    563.55 o 
  -3  17   0       99.53      408.82    400.86 o 
  -2  17   0     2122.80     2089.24    371.29 o 
  -1  17   0       21.47      748.60    496.22 o 
   0  17   0      533.18     1360.35    530.59 o 
  -6  18   0      912.34     1523.15    649.41 o 
  -5  18   0    15486.41    15577.46    673.64 o 
  -4  18   0      480.54      413.54    427.70 o 
  -3  18   0    24153.22    24182.17    738.58 o 
  -2  18   0     1862.12     2248.62    536.32 o 
  -1  18   0     4354.81     5707.18    625.98 o 
   1 -18   1     6237.62     6206.76    627.82 o 
   2 -18   1     6469.49     5584.93    779.19 o 
   3 -18   1     1212.53      608.48    426.86 o 
   4 -18   1       97.05      352.77    397.27 o 
   5 -18   1     7748.45     8184.47    556.88 o 
   6 -18   1      527.08     1097.82    659.58 o 
  -1 -17   1     2644.60     4011.93    562.33 o 
   0 -17   1     3614.82     4583.90    556.19 o 
   1 -17   1     4455.86     5257.99    566.68 o 
   2 -17   1    19286.79    18746.27   1069.69 o 
   3 -17   1    18782.51    18240.43    648.07 o 
   4 -17   1    67189.41    62735.37   1127.17 o 
   5 -17   1     5115.76     5198.00    750.79 o 
   6 -17   1     2424.18     2910.60    717.20 o 
   7 -17   1    22957.59    23238.65    833.83 o 
   8 -17   1      571.28     1286.26    551.10 o 
  -2 -16   1     2406.84     3352.89   1099.70 o 
  -1 -16   1    36264.36    43784.62   1375.52 o 
   0 -16   1     5414.73     6662.71    741.91 o 
   1 -16   1      656.01     1697.45    495.44 o 
   2 -16   1    22643.97    21494.00    645.88 o 
   3 -16   1     4019.79     4109.98    434.76 o 
   4 -16   1    34262.09    32328.77   1586.81 o 
   5 -16   1      509.66      664.88    428.89 o 
   6 -16   1     1734.56     1839.21    468.68 o 
   7 -16   1     1590.18     1879.32    551.23 o 
   8 -16   1     7180.17     7888.72    640.64 o 
  -3 -15   1     1719.47      170.59    931.43 o 
  -2 -15   1      621.64      612.64    530.32 o 
  -1 -15   1       23.01      865.37    498.08 o 
   0 -15   1      105.89      914.95    487.20 o 
   1 -15   1     5414.53     5559.91    439.81 o 
   2 -15   1    10687.07    10650.42    734.28 o 
   3 -15   1    24486.22    21875.85    658.37 o 
   4 -15   1    44852.21    43341.54    878.51 o 
   5 -15   1     3415.67     3415.24    369.47 o 
   6 -15   1      580.00      819.10    478.61 o 
   7 -15   1     1997.20     2401.99    536.35 o 
   8 -15   1    22050.76    22538.61    812.13 o 
   9 -15   1    14701.76    14347.22    835.26 o 
  -4 -14   1    42598.55    48973.95   1732.47 o 
  -3 -14   1     1854.76     2037.35   1019.32 o 
  -2 -14   1      569.70     1252.14    543.60 o 
  -1 -14   1    37139.43    43570.95   2576.58 o 
   0 -14   1     4713.99     5138.71    695.47 o 
   1 -14   1    77750.51    79069.59   1563.79 o 
   2 -14   1      214.67      628.32    346.14 o 
   3 -14   1    40164.72    39770.02   1511.92 o 
   4 -14   1    11709.18    11540.87    552.97 o 
   5 -14   1    11779.41    10455.13    464.29 o 
   6 -14   1     5200.25     5100.16    552.35 o 
   7 -14   1     3501.04     3291.42    522.58 o 
   8 -14   1    12468.04    12385.46    630.40 o 
   9 -14   1     2404.14     2645.30    603.78 o 
  10 -14   1     2052.63     1713.89    488.20 o 
  -5 -13   1      414.91     1053.03    789.32 o 
  -4 -13   1    32467.90    34162.17   1422.27 o 
  -3 -13   1     2057.06     1816.47    562.24 o 
  -2 -13   1     1427.86     1387.21    787.73 o 
  -1 -13   1     3799.11     4143.23   1042.54 o 
   0 -13   1      674.90     1381.71    341.85 o 
   1 -13   1      382.28      494.09    364.60 o 
   2 -13   1     4843.01     4907.61    437.67 o 
   3 -13   1       69.88      120.72    402.38 o 
   4 -13   1     1054.82     1173.46    379.79 o 
   5 -13   1       40.20       91.44    348.05 o 
   6 -13   1     2546.11     3145.98    569.85 o 
   7 -13   1      218.15      310.49    454.15 o 
   8 -13   1    20423.92    20117.45    720.91 o 
   9 -13   1     4167.85     4693.96    775.76 o 
  10 -13   1     2686.44     2463.18    506.95 o 
  -6 -12   1    18194.57    15892.65   1060.20 o 
  -5 -12   1      964.04     2389.41    715.95 o 
  -4 -12   1     1040.57     1567.17    925.95 o 
  -3 -12   1     8129.03     9599.03    769.49 o 
  -2 -12   1    27676.90    32201.89   1434.33 o 
  -1 -12   1     1727.92     2484.22    391.02 o 
   0 -12   1    73814.02    78815.34    922.89 o 
   1 -12   1    29486.52    31366.96    642.39 o 
   2 -12   1    26799.57    25825.48    643.06 o 
   3 -12   1    14156.21    13499.81    549.63 o 
   4 -12   1    22541.90    21182.79    526.55 o 
   5 -12   1     5566.48     5358.28    389.22 o 
   6 -12   1    12648.99    12571.54    573.67 o 
   7 -12   1      668.97      622.57    471.63 o 
   8 -12   1    23740.30    22231.85    729.09 o 
   9 -12   1    20376.65    19965.11    711.59 o 
  10 -12   1       58.41       -1.39    397.38 o 
  -6 -11   1     1051.86     1532.25    729.67 o 
  -5 -11   1     4775.91     5247.02    793.33 o 
  -4 -11   1     3918.92     2780.91    546.51 o 
  -3 -11   1     2679.06     3986.45   1723.83 o 
  -2 -11   1     2499.31     2625.78    583.87 o 
  -1 -11   1      873.30     1543.65    325.69 o 
   0 -11   1    65682.84    65536.59    955.51 o 
   1 -11   1     2047.01     2459.84    354.46 o 
   2 -11   1    12223.39    12300.59    507.63 o 
   3 -11   1       73.80      406.56    324.93 o 
   4 -11   1      648.95      841.88    303.76 o 
   5 -11   1     2599.19     2570.09    335.08 o 
   6 -11   1     7913.20     8038.69    481.61 o 
   7 -11   1     2324.00     2121.00    449.31 o 
   8 -11   1       54.47      481.10    958.29 o 
   9 -11   1     3629.41     3574.92    467.84 o 
  10 -11   1     9153.30     8940.80    562.74 o 
  -7 -10   1     2152.05     1575.76    597.49 o 
  -6 -10   1      464.13      238.33    604.21 o 
  -5 -10   1      545.96      935.56    715.88 o 
  -4 -10   1    38543.44    34308.21   3551.60 o 
  -3 -10   1      814.64     1956.71    584.21 o 
  -2 -10   1    28947.03    33281.53   1629.69 o 
  -1 -10   1      569.76     1081.26    343.93 o 
   0 -10   1    13885.21    14222.38    447.28 o 
   1 -10   1    58597.97    59147.85   1112.62 o 
   2 -10   1    12983.87    12150.46   1022.89 o 
   3 -10   1    59693.94    56224.07    686.88 o 
   4 -10   1     5255.78     5091.98    335.18 o 
   5 -10   1    13169.79    13221.83    389.47 o 
   6 -10   1    95005.39    90111.86   2627.15 o 
   7 -10   1     2415.88     2101.88    817.61 o 
   8 -10   1    32460.44    32473.13    732.08 o 
   9 -10   1    12003.96    11600.32   1068.55 o 
  10 -10   1    14988.11    14792.68   1057.91 o 
  11 -10   1    21959.68    22019.23   1689.53 o 
  -7  -9   1      225.41      281.43    600.89 o 
  -6  -9   1     7723.81     6772.75    762.80 o 
  -5  -9   1     5186.94     5084.62    672.90 o 
  -4  -9   1    34448.20    35654.45    906.42 o 
  -3  -9   1    27735.19    30212.99   1576.87 o 
  -2  -9   1     4211.19     5372.65    477.91 o 
  -1  -9   1     2614.03     2681.46    287.32 o 
   0  -9   1     4828.68     4965.62    316.07 o 
   1  -9   1    62592.82    63199.48   2450.45 o 
   2  -9   1    15373.86    14750.74    377.96 o 
   3  -9   1    58174.52    56004.64    792.31 o 
   4  -9   1    20018.56    19994.84    544.84 o 
   5  -9   1     9023.75     8672.17    499.75 o 
   6  -9   1     6227.17     5781.41    423.00 o 
   7  -9   1     1041.34     1286.21    387.22 o 
   8  -9   1     9032.84     9424.66    448.54 o 
   9  -9   1       33.28       97.90    353.08 o 
  10  -9   1     4033.73     3820.70    438.33 o 
  11  -9   1     8350.93     8060.83    534.98 o 
  -8  -8   1      230.86     -260.73    569.99 o 
  -7  -8   1      112.17     -165.03    561.01 o 
  -6  -8   1      829.78     1259.76    775.30 o 
  -5  -8   1     1217.83     1724.84    467.68 o 
  -4  -8   1     7500.76     7848.33   1088.36 o 
  -3  -8   1      916.60      824.02    502.79 o 
  -2  -8   1     1882.50     3353.79    611.39 o 
  -1  -8   1     3038.80     3592.56    586.91 o 
   0  -8   1    60807.61    61685.21    709.28 o 
   1  -8   1    62046.36    60756.19    764.55 o 
   2  -8   1     7121.17     7051.71    487.49 o 
   3  -8   1    72082.97    69954.77   1449.78 o 
   4  -8   1     4356.58     4260.84    251.37 o 
   5  -8   1    34032.46    32284.46    649.87 o 
   6  -8   1    49720.77    47785.77    809.61 o 
   7  -8   1    41455.75    40249.88    793.53 o 
   8  -8   1    55194.17    54359.98    951.02 o 
   9  -8   1        1.77       -8.15    215.88 o 
  10  -8   1    63920.02    63814.43   4522.13 o 
  11  -8   1      158.47      678.05    753.76 o 
  -8  -7   1      948.68      668.52    518.88 o 
  -7  -7   1   102003.36    94945.42   7234.74 o 
  -6  -7   1     2949.62     2557.25    463.25 o 
  -5  -7   1    10077.92    10828.05    548.33 o 
  -4  -7   1    26250.84    26694.74   1086.40 o 
  -3  -7   1     1287.87     1527.88    490.39 o 
  -2  -7   1    68565.11    69450.94   3629.87 o 
  -1  -7   1      707.46      694.60    182.03 o 
   0  -7   1   250181.08   232907.89   2042.57 o 
   1  -7   1    14810.17    14189.27    366.50 o 
   2  -7   1    39870.82    37901.23    670.56 o 
   3  -7   1    46763.08    44979.59    706.42 o 
   4  -7   1    73528.41    71025.77   1164.49 o 
   5  -7   1    19122.59    19055.12    492.84 o 
   6  -7   1     8998.00     6831.21   4618.82 o 
   7  -7   1    62812.43    63338.20    933.84 o 
   8  -7   1     3373.79     3670.31    401.34 o 
   9  -7   1     3948.32     4423.31    390.23 o 
  10  -7   1       53.89      233.76    324.59 o 
  11  -7   1    10776.68    10881.01    424.44 o 
  -9  -6   1      171.43      576.57    426.00 o 
  -8  -6   1     6113.38     6182.29    426.67 o 
  -7  -6   1    34681.83    30902.78    741.26 o 
  -6  -6   1      563.72      778.95    348.21 o 
  -5  -6   1    22326.61    21234.20    549.27 o 
  -4  -6   1     2124.95     2361.35    390.63 o 
  -3  -6   1     1295.61     1806.50    455.34 o 
  -2  -6   1     3255.11     3346.74    487.66 o 
  -1  -6   1     6795.78     6300.30    533.02 o 
   0  -6   1    13419.06    14855.43    458.28 o 
   1  -6   1    33915.69    33949.63    798.70 o 
   2  -6   1    11205.66    11825.10    297.64 o 
   3  -6   1     4040.61     4338.40    218.69 o 
   4  -6   1    19741.90    19467.78    450.46 o 
   5  -6   1    39694.72    21959.46  15976.49 o 
   6  -6   1     5733.15     4534.78   1320.61 o 
   7  -6   1    68106.16    71999.43   2928.30 o 
   8  -6   1      469.91      792.01    185.69 o 
   9  -6   1      272.88      613.27    275.18 o 
  10  -6   1    10387.64    10357.31    438.21 o 
  11  -6   1      842.89      669.57    244.99 o 
  -9  -5   1      885.29     1129.08    408.28 o 
  -8  -5   1    22163.42    20934.64    610.89 o 
  -7  -5   1    47256.88    43893.99   1243.19 o 
  -6  -5   1     5506.59     5068.81    501.88 o 
  -5  -5   1    11005.63    10863.43    700.19 o 
  -4  -5   1     1954.02     2513.03    288.93 o 
  -3  -5   1   234629.59   216334.66   1473.55 o 
  -2  -5   1    40878.63    42930.76   2103.96 o 
  -1  -5   1    20641.41    18742.02   1043.06 o 
   0  -5   1   187226.17   177637.05   1933.79 o 
   1  -5   1     8137.67     8630.78    445.07 o 
   2  -5   1    64402.50    63198.42   2828.10 o 
   3  -5   1      202.91      159.59    151.53 o 
   4  -5   1    40982.57    36138.14   2381.73 o 
   5  -5   1    29431.06    31420.90   2102.17 o 
   6  -5   1    19271.91    21234.54    527.15 o 
   7  -5   1   119871.49   117081.63   6960.45 o 
   8  -5   1    23780.56    24186.88   1980.94 o 
   9  -5   1     3295.37     3892.35    296.89 o 
  10  -5   1     3255.67     3316.00    253.16 o 
  11  -5   1      378.57      545.42    277.86 o 
  -9  -4   1      207.13      781.20    399.63 o 
  -8  -4   1    69599.70    65815.06   1563.42 o 
  -7  -4   1    19073.56    21673.09    888.90 o 
  -6  -4   1     1077.59     1067.65    292.25 o 
  -5  -4   1     1166.96      741.12    361.32 o 
  -4  -4   1      538.89      534.87    396.49 o 
  -3  -4   1    79159.99    79171.12   1440.64 o 
  -2  -4   1      186.75      468.12    292.46 o 
  -1  -4   1    90217.69    93844.34    977.34 o 
   0  -4   1     1745.23     2638.83    408.77 o 
   1  -4   1    76300.11    77224.23    541.34 o 
   2  -4   1     1807.16     2087.72    157.45 o 
   3  -4   1     3809.88     4001.12    178.68 o 
   4  -4   1     1925.32     2166.65    128.61 o 
   5  -4   1     2058.45     2307.17    195.73 o 
   6  -4   1     1577.75     2009.59    220.84 o 
   7  -4   1      475.96      382.80    160.10 o 
   8  -4   1      169.62      120.86    401.21 o 
   9  -4   1     2441.28     2804.12    270.74 o 
  10  -4   1     6331.58     6871.60    368.02 o 
  11  -4   1     2488.12     2852.10    545.60 o 
 -10  -3   1     2364.75     2832.92    549.04 o 
  -9  -3   1     4790.33     4737.37    404.92 o 
  -8  -3   1     2009.61     2048.49    293.38 o 
  -7  -3   1     3440.50     3444.64    312.89 o 
  -6  -3   1     4175.59     3554.14    279.10 o 
  -5  -3   1      149.82      103.85    159.43 o 
  -4  -3   1    15497.79    15081.07    466.92 o 
  -3  -3   1   275229.03   253667.02   2349.18 o 
  -2  -3   1     2104.22     2712.99    424.32 o 
  -1  -3   1    24880.15    29081.87   2059.96 o 
   0  -3   1     4704.70     5624.10    197.05 o 
   1  -3   1    38457.77    40487.57   1610.81 o 
   2  -3   1    16514.72    17996.12    235.96 o 
   3  -3   1      409.03      756.52    138.66 o 
   4  -3   1   129383.63   127801.53   2410.52 o 
   5  -3   1    21452.14    21129.36   1748.42 o 
   6  -3   1     9890.59    10203.12    224.20 o 
   7  -3   1     5102.99     5435.05    174.42 o 
   8  -3   1    13492.12    14766.56    521.21 o 
   9  -3   1     6598.70     6748.14    334.74 o 
  10  -3   1    16652.10    18378.05    489.85 o 
  11  -3   1    27987.54    31167.44    945.93 o 
 -10  -2   1    12140.02    12061.58    511.48 o 
  -9  -2   1     4291.32     4325.56    369.24 o 
  -8  -2   1    18657.81    17935.66    435.19 o 
  -7  -2   1     1119.91      905.53    226.67 o 
  -6  -2   1    58847.13    56413.67    572.81 o 
  -5  -2   1    16514.68    16292.00    315.69 o 
  -4  -2   1    87141.13    82682.35   1193.97 o 
  -3  -2   1    62165.51    63615.55    503.15 o 
  -2  -2   1     1431.27     1682.95    267.31 o 
  -1  -2   1     7023.84     8588.53    386.95 o 
   1  -2   1     1926.88     2307.13    132.41 o 
   2  -2   1     5567.09     7193.91    205.82 o 
   3  -2   1   172464.70   166041.06   3782.87 o 
   4  -2   1    22191.11    21472.11   1079.69 o 
   5  -2   1    11112.85    11620.33    272.18 o 
   6  -2   1     4509.00     4457.74    200.90 o 
   7  -2   1      659.21      771.78    162.99 o 
   8  -2   1       36.68      147.79    220.93 o 
   9  -2   1      522.84      687.79    262.44 o 
  10  -2   1    10524.52    11757.34    441.42 o 
  11  -2   1     3993.74     4861.68    591.49 o 
 -10  -1   1     1447.22     1692.70    312.82 o 
  -9  -1   1     1326.80     1196.36    320.80 o 
  -8  -1   1      430.06      144.89    266.23 o 
  -7  -1   1     2794.73     3218.02    238.42 o 
  -6  -1   1      921.62     1253.32    214.71 o 
  -5  -1   1      484.30      640.83    185.13 o 
  -4  -1   1    11040.05    11375.00    241.31 o 
  -3  -1   1      844.43     1232.37    140.63 o 
  -2  -1   1     7362.59     8152.40    470.73 o 
   2  -1   1   106938.70   107542.77   1060.38 o 
   3  -1   1     4847.13     5291.24    143.91 o 
   4  -1   1    36064.77    38670.77    572.34 o 
   5  -1   1    18842.08    20035.95    185.45 o 
   6  -1   1     4258.48     3590.55    260.28 o 
   7  -1   1    97475.75    98641.08    782.25 o 
   8  -1   1      707.48     1124.90    235.49 o 
   9  -1   1    46921.86    50086.71    693.29 o 
  10  -1   1     4678.06     5175.40    384.78 o 
 -10   0   1     6669.18     6705.74    372.13 o 
  -9   0   1    10847.87    11719.16    366.71 o 
  -8   0   1    29226.90    29501.85    451.02 o 
  -7   0   1    13848.87    14524.87    337.21 o 
  -6   0   1    20516.22    20372.76    601.88 o 
  -5   0   1     8856.45     8842.40    153.67 o 
  -4   0   1    45577.42    45563.95    695.12 o 
  -3   0   1    20962.55    21809.52    304.21 o 
  -2   0   1      212.42      492.11    115.88 o 
   2   0   1     5868.27     6507.17    106.01 o 
   3   0   1    87653.33    88334.20   1286.20 o 
   4   0   1    34984.80    35226.51    406.69 o 
   5   0   1    46662.78    47409.12    612.25 o 
   6   0   1    37749.77    38637.00    658.72 o 
   7   0   1      145.06      451.04    242.77 o 
   8   0   1    20520.38    20265.90    472.75 o 
   9   0   1       16.14      -31.00    282.05 o 
  10   0   1     2644.98     2723.12    454.55 o 
 -11   1   1     2887.72     2656.13    376.90 o 
 -10   1   1      245.57      707.85    278.71 o 
  -9   1   1     1366.74     1483.64    218.21 o 
  -8   1   1    18599.49    20409.32    414.47 o 
  -7   1   1     9319.78    10064.27    200.23 o 
  -6   1   1     5541.26     5497.93    151.20 o 
  -5   1   1     2933.12     3084.96    176.06 o 
  -4   1   1      327.16      608.31     92.47 o 
  -3   1   1      249.41      378.55     79.83 o 
  -2   1   1     8762.93    10373.44    233.87 o 
   1   1   1     1885.33     2468.44    190.73 o 
   2   1   1     1548.52     1707.21    156.31 o 
   3   1   1     2541.80     2508.90    109.38 o 
   4   1   1   174946.22   162351.53   2558.55 o 
   5   1   1     4563.78     4423.93    150.72 o 
   6   1   1    37776.04    37826.08    610.98 o 
   7   1   1    24772.22    24716.25    805.81 o 
   8   1   1    15999.25    16558.96    463.58 o 
   9   1   1    51932.32    51842.68    877.15 o 
  10   1   1      254.28      336.09    387.64 o 
 -11   2   1    19038.33    19841.89    554.09 o 
 -10   2   1     9541.02     9411.78    439.23 o 
  -9   2   1     1610.75     1844.49    233.19 o 
  -8   2   1     8183.11     8899.69    465.37 o 
  -7   2   1    21625.83    22653.73    264.74 o 
  -6   2   1    27277.55    27725.07    352.32 o 
  -5   2   1       98.57      219.43     99.09 o 
  -4   2   1   150449.42   139638.81   1340.07 o 
  -3   2   1    77633.60    86443.50    532.15 o 
  -2   2   1     1162.88     1588.79    246.35 o 
  -1   2   1   348753.28   261426.97  10591.07 o 
   0   2   1     4683.63     6399.24    296.80 o 
   1   2   1    73417.95    87268.77    774.86 o 
   2   2   1      742.20     1246.75    213.68 o 
   3   2   1    41640.96    43905.55    541.26 o 
   4   2   1   195011.27   170401.63   4669.18 o 
   5   2   1      226.10      399.50    133.34 o 
   6   2   1    70134.25    61796.61   3319.32 o 
   7   2   1    15344.95    15159.46    413.34 o 
   8   2   1     3517.49     3773.35    361.78 o 
   9   2   1     1313.64     1297.48    335.58 o 
  10   2   1     3096.24     3874.86    561.92 o 
 -11   3   1    37835.58    39175.18   1618.65 o 
 -10   3   1       39.17      360.19    231.26 o 
  -9   3   1    28734.26    31477.22    660.81 o 
  -8   3   1    10556.73    11296.46    290.17 o 
  -7   3   1     7481.49     7946.07    215.67 o 
  -6   3   1      371.92      571.63    146.87 o 
  -5   3   1    20475.88    20998.84    239.68 o 
  -4   3   1   135423.61   134846.16   3779.70 o 
  -3   3   1       40.28      551.75    322.05 o 
  -2   3   1      303.03      399.01    148.34 o 
  -1   3   1       43.92      158.50    137.07 o 
   0   3   1    20968.60    24229.17    801.92 o 
   1   3   1    10686.54    14833.21    507.25 o 
   2   3   1      213.23      707.25    425.47 o 
   3   3   1     4384.08     4484.25    245.75 o 
   4   3   1    21380.48    26129.16   1550.24 o 
   5   3   1      101.88      115.10    125.39 o 
   6   3   1    12889.12    12336.86    548.89 o 
   7   3   1     5421.06     5957.49    377.83 o 
   8   3   1    49877.35    47249.42    786.09 o 
   9   3   1        2.54      491.01    367.43 o 
 -11   4   1     8849.64     8769.62   1396.23 o 
 -10   4   1     2928.70     3077.26    235.92 o 
  -9   4   1     3098.69     3529.51    211.78 o 
  -8   4   1    20373.30    22243.21    426.86 o 
  -7   4   1     8511.27     8982.85    251.46 o 
  -6   4   1    59421.65    59823.47   1012.67 o 
  -5   4   1     2759.74     2344.40    236.19 o 
  -4   4   1   252757.08   219619.58   8405.95 o 
  -3   4   1       74.64      223.78    135.56 o 
  -2   4   1     2075.47     2667.92    193.69 o 
  -1   4   1     2383.20     3039.88    299.76 o 
   0   4   1    74359.25    69402.25   2595.99 o 
   1   4   1   136531.66    84137.11  58735.18 o 
   2   4   1     1768.19     2784.34    446.69 o 
   3   4   1   264067.50   250072.38  13008.12 o 
   4   4   1    16495.30    16673.84    648.41 o 
   5   4   1    14426.59    14299.93   1137.18 o 
   6   4   1     1666.12     2225.82    884.48 o 
   7   4   1     8693.75     8906.59    974.96 o 
   8   4   1    18468.53    18140.14   1351.53 o 
   9   4   1      106.66       20.60    468.67 o 
 -11   5   1    21990.73    23453.03    681.95 o 
 -10   5   1     4711.73     5142.48    342.10 o 
  -9   5   1    28950.92    30954.64    484.08 o 
  -8   5   1     2915.79     3175.68    183.70 o 
  -7   5   1    72322.46    74681.31    732.57 o 
  -6   5   1     6364.77     5984.80    395.84 o 
  -5   5   1   106069.65   102560.27   5606.02 o 
  -4   5   1   205539.56   181136.80   4002.11 o 
  -3   5   1     5054.43     5407.66    182.35 o 
  -2   5   1    12796.85    14017.83    513.73 o 
  -1   5   1    24950.79    25105.90    387.50 o 
   0   5   1    27318.05    26622.09    378.73 o 
   1   5   1    12639.55    13722.08    459.19 o 
   2   5   1     5559.07     6331.32    575.17 o 
   3   5   1     3782.17     4052.34    464.52 o 
   4   5   1    12831.19    12166.35    605.02 o 
   5   5   1    10795.94     9640.45    537.46 o 
   6   5   1       15.95      549.01    531.91 o 
   7   5   1       89.29      610.82    384.33 o 
   8   5   1     3417.62     3487.73    459.27 o 
   9   5   1     7225.66     7059.42    662.07 o 
 -11   6   1      525.93      477.18    233.21 o 
 -10   6   1     2074.44     2055.26    314.28 o 
  -9   6   1       17.30      147.57    164.71 o 
  -8   6   1    23307.04    24811.30    373.10 o 
  -7   6   1    15336.69    15642.07    283.47 o 
  -6   6   1     8922.40     8175.55    318.57 o 
  -5   6   1    25571.25    25687.50   1598.53 o 
  -4   6   1      556.61      352.72    250.64 o 
  -3   6   1     1865.96     1963.89    141.82 o 
  -2   6   1    39139.81    39585.81    519.73 o 
  -1   6   1     3262.25     3471.24    246.75 o 
   0   6   1   163747.83   150704.84   1847.77 o 
   1   6   1     1577.59     4041.35    795.27 o 
   2   6   1     1109.19     1759.62    822.75 o 
   3   6   1     8554.56     9672.17    647.42 o 
   4   6   1      148.18      697.96    528.72 o 
   5   6   1    20834.97    19252.30    735.81 o 
   6   6   1    45449.39    37838.05    982.28 o 
   7   6   1     9280.75     8038.89    650.76 o 
   8   6   1      892.27      909.58    457.80 o 
 -11   7   1     5848.38     6103.24    444.03 o 
 -10   7   1    51522.39    52474.98   2125.60 o 
  -9   7   1     1640.77     1848.59    227.22 o 
  -8   7   1     7578.21     7679.16    307.00 o 
  -7   7   1   119829.84   113174.13    772.14 o 
  -6   7   1     2726.58     2906.32    289.44 o 
  -5   7   1    81794.36    78320.81   2909.64 o 
  -4   7   1     5427.96     5908.78    668.80 o 
  -3   7   1     7671.45     7024.21    268.06 o 
  -2   7   1    23677.80    24981.38    471.54 o 
  -1   7   1     4223.64     4522.90    281.87 o 
   0   7   1   240414.72   225094.38   8213.58 o 
   1   7   1     4669.44     4591.34    439.38 o 
   2   7   1      282.88      796.18    382.01 o 
   3   7   1    11032.13     8373.37   4209.11 o 
   4   7   1    14570.83    15112.19    734.28 o 
   5   7   1     1978.59     2308.15    577.92 o 
   6   7   1     1092.03     1116.09    533.36 o 
   7   7   1    11848.46    10867.67    696.32 o 
   8   7   1      231.98      518.66    552.15 o 
 -11   8   1        9.07      302.21    352.69 o 
 -10   8   1     4099.18     4683.41    755.67 o 
  -9   8   1      349.09      369.60    227.22 o 
  -8   8   1     6327.81     6666.53    415.48 o 
  -7   8   1    10238.44     9070.85    464.19 o 
  -6   8   1     6647.12     6941.57    413.56 o 
  -5   8   1     8274.21     8237.09    416.37 o 
  -4   8   1    13808.67    14955.56    749.35 o 
  -3   8   1     2479.11     2433.54    287.86 o 
  -2   8   1      566.17      755.33    227.43 o 
  -1   8   1     3248.51     3699.13    296.02 o 
   0   8   1     1388.81     1986.17    279.31 o 
   1   8   1    20622.43    21780.62    773.60 o 
   2   8   1     3061.18     3486.04    483.28 o 
   3   8   1    39220.62    34013.60   5070.21 o 
   4   8   1    12603.64     9713.81   2703.02 o 
   5   8   1     6505.60     5624.23    649.05 o 
   6   8   1    39254.81    33882.32   1092.16 o 
   7   8   1     3301.24     3082.39    562.90 o 
 -11   9   1     1822.74     2208.29    412.37 o 
 -10   9   1    28986.35    29716.77    868.30 o 
  -9   9   1      271.07      531.17    247.26 o 
  -8   9   1    20470.09    21318.85   1464.80 o 
  -7   9   1     4416.64     4360.13    553.57 o 
  -6   9   1    17331.10    17463.48    543.96 o 
  -5   9   1      195.90       51.93    373.36 o 
  -4   9   1    51452.98    49869.84    809.12 o 
  -3   9   1    10551.52     9012.38    801.72 o 
  -2   9   1    41525.21    40676.99   1421.80 o 
  -1   9   1    27012.06    27348.07   1408.49 o 
   0   9   1      225.20      604.48    259.33 o 
   1   9   1     1281.47     1297.75    436.46 o 
   2   9   1    27019.97    25794.38   1827.81 o 
   3   9   1    97811.29    77740.59  13666.96 o 
   4   9   1     3903.06     4006.48    456.52 o 
   5   9   1     2101.14     1939.52    651.38 o 
   6   9   1      642.62      465.13    607.84 o 
   7   9   1       76.02      478.12    523.61 o 
 -11  10   1      118.73      416.12    577.78 o 
 -10  10   1     7308.94     7430.71    381.28 o 
  -9  10   1     3683.31     3735.23    319.44 o 
  -8  10   1     8786.23     8774.04    924.20 o 
  -7  10   1     2974.19     2567.87    443.43 o 
  -6  10   1     3151.89     3168.76    440.04 o 
  -5  10   1    35631.74    35581.28   1102.02 o 
  -4  10   1      171.75      592.65    291.80 o 
  -3  10   1    13364.28    12722.63    456.17 o 
  -2  10   1      202.96      398.77    288.41 o 
  -1  10   1     4648.83     4686.38    362.83 o 
   0  10   1    20785.10    22377.47    525.93 o 
   1  10   1       32.24     -151.29    478.71 o 
   2  10   1       44.82       62.16    485.13 o 
   3  10   1     4985.00     4455.72    521.16 o 
   4  10   1      566.51      817.02    674.96 o 
   5  10   1    33284.18    28116.39   1122.44 o 
   6  10   1     8115.96     5532.54    746.44 o 
 -11  11   1     2913.87     3020.50    677.52 o 
 -10  11   1     3045.68     2791.75    345.80 o 
  -9  11   1    12341.79    12436.12    625.98 o 
  -8  11   1     1457.75     1731.58    386.65 o 
  -7  11   1    52694.51    52813.09   1118.96 o 
  -6  11   1     5063.87     5427.46    526.40 o 
  -5  11   1    37702.75    36704.18    956.05 o 
  -4  11   1      111.51      476.84    289.37 o 
  -3  11   1    34841.65    34714.88   1407.67 o 
  -2  11   1     5316.08     5365.14    391.52 o 
  -1  11   1      637.60      700.13    338.51 o 
   0  11   1   133041.56   138453.06   1164.27 o 
   1  11   1        1.59      545.67    474.18 o 
   2  11   1   108362.51   115708.55   2639.28 o 
   3  11   1    19234.34    22383.98    713.37 o 
   4  11   1      183.21     1288.83    773.27 o 
   5  11   1     2762.78     3632.99    806.31 o 
   6  11   1       60.37      115.55    676.79 o 
 -10  12   1     1100.47     1516.94    335.27 o 
  -9  12   1    14584.50    15034.49    652.69 o 
  -8  12   1    26766.18    27397.53    767.23 o 
  -7  12   1    37309.13    37308.79    838.88 o 
  -6  12   1    13864.76    12958.04    603.11 o 
  -5  12   1    33115.29    32401.44   1087.00 o 
  -4  12   1     5446.97     5559.36    431.15 o 
  -3  12   1      766.00     1236.10    375.88 o 
  -2  12   1      188.61      702.59    528.69 o 
  -1  12   1    17686.39    17866.11    938.39 o 
   0  12   1     5646.31     6590.05    397.11 o 
   1  12   1      684.96      790.47    540.16 o 
   2  12   1      275.36      804.83    449.65 o 
   3  12   1      262.12      507.54    892.71 o 
   4  12   1    16375.09    15750.70   1108.41 o 
   5  12   1     9693.66     7896.49    905.46 o 
 -10  13   1     2222.90     2212.51    361.70 o 
  -9  13   1     2651.44     2856.81    488.47 o 
  -8  13   1     7696.36     8836.03    593.46 o 
  -7  13   1     1277.28     2187.65    513.02 o 
  -6  13   1     5201.27     5053.19    560.61 o 
  -5  13   1     1037.21     1263.43    703.55 o 
  -4  13   1     1463.04     1934.02    485.22 o 
  -3  13   1   110233.50   107085.64   5383.79 o 
  -2  13   1     2162.70     2382.27    557.58 o 
  -1  13   1    34213.63    36597.45   1111.52 o 
   0  13   1    14064.20    15712.32    513.13 o 
   1  13   1     8008.05     9397.38   1628.55 o 
   2  13   1    39449.30    46308.37   1761.93 o 
   3  13   1        1.46      428.12    915.61 o 
   4  13   1    40675.88    37755.58   1466.10 o 
  -9  14   1     2261.88     2541.12    503.90 o 
  -8  14   1    68169.32    66908.34   1199.97 o 
  -7  14   1    18190.78    17867.40    707.58 o 
  -6  14   1    41700.47    40729.24   1425.53 o 
  -5  14   1     2974.83     3362.88    691.96 o 
  -4  14   1     5172.69     5407.79    436.40 o 
  -3  14   1    17826.46    16827.23    587.21 o 
  -2  14   1     6119.47     6756.12    447.24 o 
  -1  14   1    86727.74    94129.55   1092.17 o 
   0  14   1     3331.89     4014.29    370.34 o 
   1  14   1      201.06      720.88    450.12 o 
   2  14   1     4023.35     4598.11   1082.49 o 
   3  14   1       86.79       42.53    783.88 o 
  -9  15   1     1620.69     1914.01    523.05 o 
  -8  15   1      546.03     1224.45    506.89 o 
  -7  15   1      333.22      696.54    448.23 o 
  -6  15   1    10617.30    10023.77    891.84 o 
  -5  15   1     1926.22     2402.00    635.93 o 
  -4  15   1     7398.72     6849.34    581.76 o 
  -3  15   1     7000.52     6995.11    518.58 o 
  -2  15   1      219.98      648.15    334.07 o 
  -1  15   1     1089.85     1831.19    427.12 o 
   0  15   1     1257.07     1631.68    487.40 o 
   1  15   1    48608.25    61621.59   1872.21 o 
   2  15   1        9.48      -23.03    942.96 o 
  -8  16   1     1942.87     2452.27    524.08 o 
  -7  16   1    11396.13    11778.63    892.91 o 
  -6  16   1    13270.70    13999.61    955.88 o 
  -5  16   1    12099.62    12800.83    826.78 o 
  -4  16   1    28442.12    27657.68   1390.56 o 
  -3  16   1     4949.25     4777.82    475.58 o 
  -2  16   1    24019.31    25934.27   1108.65 o 
  -1  16   1     2763.96     2980.73    528.14 o 
   0  16   1     2056.14     3087.05    516.72 o 
   1  16   1      148.11     1579.94    975.82 o 
  -7  17   1       96.58      810.52    637.39 o 
  -6  17   1      158.70      708.29    659.71 o 
  -5  17   1      286.16     -115.85    633.37 o 
  -4  17   1     4551.42     4378.40    492.70 o 
  -3  17   1     1491.66     2165.16    423.51 o 
  -2  17   1     3617.41     4496.18    413.65 o 
  -1  17   1      618.01     1335.92    513.94 o 
   0  17   1      248.67     2135.45   1140.28 o 
  -5  18   1      452.51      390.29    690.73 o 
  -4  18   1       47.77      -40.80    404.64 o 
  -3  18   1       66.75      510.04    383.21 o 
  -2  18   1    11859.99    11074.47    697.95 o 
   3 -19   2     7306.05     6727.17    666.56 o 
   4 -19   2    11829.67    11582.27    596.03 o 
   0 -18   2       63.68      546.50    514.70 o 
   1 -18   2      374.22     1348.26    542.62 o 
   2 -18   2      173.49      996.87    653.92 o 
   3 -18   2     3599.75     4114.77    531.65 o 
   4 -18   2     1364.45      944.07    422.35 o 
   5 -18   2     2639.99     2878.76    467.84 o 
   6 -18   2     2851.61     3315.03    472.49 o 
   7 -18   2     2192.59     2900.23    578.15 o 
  -1 -17   2     6249.60     9482.44    687.74 o 
   0 -17   2    25194.64    28750.53   2716.32 o 
   1 -17   2     1117.41     1639.20    512.96 o 
   2 -17   2     9086.96     8192.69    505.84 o 
   3 -17   2     7297.30     6774.12    693.69 o 
   4 -17   2    17448.54    16796.76    651.83 o 
   5 -17   2    18220.34    18105.95    708.71 o 
   6 -17   2     6913.09     6657.87    468.12 o 
   7 -17   2     5051.69     4810.50    611.43 o 
   8 -17   2     8193.33     8624.81    619.58 o 
  -2 -16   2     2454.82     2825.47    839.00 o 
  -1 -16   2     3855.43     4888.84    610.35 o 
   0 -16   2     2397.50     3995.48    570.54 o 
   1 -16   2    18758.13    19328.81    865.52 o 
   2 -16   2       25.05      707.85    340.17 o 
   3 -16   2      171.17      293.91    377.69 o 
   4 -16   2      374.03      419.21    376.14 o 
   5 -16   2      443.67      733.56    359.46 o 
   6 -16   2     2707.18     3178.22    386.88 o 
   7 -16   2    15934.11    15829.51   1359.46 o 
   8 -16   2       88.43      671.05    489.36 o 
  -3 -15   2     1338.00     2014.71   1160.89 o 
  -2 -15   2      234.88      586.08    690.88 o 
  -1 -15   2    11896.39    14515.60   1961.76 o 
   0 -15   2     2461.65     4438.63   1199.26 o 
   1 -15   2    17631.18    16955.59   1388.99 o 
   2 -15   2     2273.41     2394.69    376.54 o 
   3 -15   2    60668.47    57457.75    966.30 o 
   4 -15   2       47.97      293.15    399.33 o 
   5 -15   2      192.87      333.32    372.14 o 
   6 -15   2    29999.63    29505.15    919.81 o 
   7 -15   2     7789.35     7733.92    679.31 o 
   8 -15   2    73617.78    71444.70   1217.22 o 
   9 -15   2     4344.30     4112.22    538.90 o 
  -4 -14   2     8494.52     9903.46   1256.30 o 
  -3 -14   2    28147.24    32227.69   1299.73 o 
  -2 -14   2    31522.17    38284.41    967.21 o 
  -1 -14   2     9566.96    12486.18   1875.86 o 
   0 -14   2    33750.96    35220.85   1434.97 o 
   1 -14   2    14970.32    15839.65    522.86 o 
   2 -14   2      560.63      870.59    381.67 o 
   3 -14   2     9591.33     9482.69    886.05 o 
   4 -14   2    20992.33    19549.47    746.11 o 
   5 -14   2     9101.26     7086.26    509.19 o 
   6 -14   2      179.73      530.47    303.15 o 
   7 -14   2      696.82      837.44    460.93 o 
   8 -14   2      989.09     1259.98    647.29 o 
   9 -14   2       59.50      291.10    470.79 o 
  -5 -13   2     5716.99     6005.43    894.98 o 
  -4 -13   2        3.80     -102.69    547.92 o 
  -3 -13   2     4713.03     6349.69    613.03 o 
  -2 -13   2     4695.64     6275.69    672.39 o 
  -1 -13   2      496.21      856.95    597.10 o 
   0 -13   2    16376.22    17074.55    543.02 o 
   1 -13   2     1245.79     1672.60    364.84 o 
   2 -13   2     9899.93     9587.72    956.22 o 
   3 -13   2    70649.04    65705.15   1161.77 o 
   4 -13   2     6479.53     5698.88    508.75 o 
   5 -13   2    18031.99    17063.76    518.24 o 
   6 -13   2      954.53      776.54    364.85 o 
   7 -13   2    66167.88    62616.24   1031.04 o 
   8 -13   2    16400.46    16523.55    663.49 o 
   9 -13   2       70.43       97.25    403.32 o 
  10 -13   2    13044.09    13474.99    673.21 o 
  -6 -12   2      659.53      791.16    761.39 o 
  -5 -12   2    25320.79    24025.70   1187.18 o 
  -4 -12   2      522.12      593.06    546.50 o 
  -3 -12   2    15650.48    14282.86   3503.51 o 
  -2 -12   2    54173.09    68016.80   1175.08 o 
  -1 -12   2    49678.14    61574.16   2023.73 o 
   0 -12   2   167608.23   168429.41   4862.65 o 
   1 -12   2    20414.90    19332.49    656.92 o 
   2 -12   2     8176.09     8293.89    495.50 o 
   3 -12   2     5837.75     5953.65    414.22 o 
   4 -12   2     4836.56     4594.00    356.81 o 
   5 -12   2    49963.10    47288.89    693.41 o 
   6 -12   2      989.41      842.66    461.88 o 
   7 -12   2    16895.19    16829.29    602.35 o 
   8 -12   2     9857.75     9864.61    630.39 o 
   9 -12   2        2.94     -117.50    480.04 o 
  10 -12   2      236.27      415.07    407.89 o 
  -6 -11   2     1999.87     1973.65    749.92 o 
  -5 -11   2    17678.99    16144.21   1009.67 o 
  -4 -11   2      916.11      810.94    629.24 o 
  -3 -11   2       68.10      911.17    567.07 o 
  -2 -11   2      156.74      781.09    558.64 o 
  -1 -11   2      712.95     1258.90    392.75 o 
   0 -11   2       15.91      227.42    346.80 o 
   1 -11   2    16317.30    16094.42    527.10 o 
   2 -11   2     8664.63     8920.20    409.65 o 
   3 -11   2     8264.39     7575.61    390.50 o 
   4 -11   2    22534.87    20708.73    576.16 o 
   5 -11   2      363.41      509.63    332.54 o 
   6 -11   2     2859.92     2274.37    470.73 o 
   7 -11   2    26066.37    24401.74    757.42 o 
   8 -11   2     1771.60     2072.31    438.98 o 
   9 -11   2     2665.49     2444.76    421.77 o 
  10 -11   2     3053.28     3189.01    469.47 o 
  -7 -10   2     2612.35     1748.54    651.65 o 
  -6 -10   2     6410.91     6395.70    547.62 o 
  -5 -10   2     7653.18     7667.29    608.94 o 
  -4 -10   2     1451.74     1848.06    553.47 o 
  -3 -10   2   122329.99   124476.98   1928.57 o 
  -2 -10   2     7976.59    10317.28    530.40 o 
  -1 -10   2    82452.97    82217.22    793.92 o 
   0 -10   2     6997.82     7208.84    369.93 o 
   1 -10   2    12039.17    11706.63    524.93 o 
   2 -10   2     7486.75     6804.64    497.32 o 
   3 -10   2      191.77      517.37    281.52 o 
   4 -10   2   160993.55   146324.39   1304.99 o 
   5 -10   2     4026.18     3856.54    361.86 o 
   6 -10   2       35.71      134.06    407.31 o 
   7 -10   2      136.70      269.04    398.13 o 
   8 -10   2    30538.47    30550.96    781.71 o 
   9 -10   2     5061.60     5107.38    490.61 o 
  10 -10   2     3528.34     3555.91    436.50 o 
  11 -10   2     4916.42     4877.06    518.12 o 
  -8  -9   2    21973.85    18960.04    952.21 o 
  -7  -9   2     3585.51     3410.89    492.62 o 
  -6  -9   2    15850.39    13798.26   1743.08 o 
  -5  -9   2     8442.60     8194.97    595.26 o 
  -4  -9   2    36104.19    34667.46    944.81 o 
  -3  -9   2    27843.81    28460.94   1055.15 o 
  -2  -9   2    23339.84    26829.05    775.58 o 
  -1  -9   2    15864.97    16432.75    448.10 o 
   0  -9   2       40.56      286.97    239.87 o 
   1  -9   2    22859.64    23024.21   1853.13 o 
   2  -9   2     8192.40     8597.13    423.39 o 
   3  -9   2    11634.05    12020.84    588.52 o 
   4  -9   2     8056.40     7875.21    344.12 o 
   5  -9   2      930.16     1330.60    268.92 o 
   6  -9   2      528.46      736.00    340.78 o 
   7  -9   2     2010.69     2111.27    378.67 o 
   8  -9   2     5808.32     5906.76    455.77 o 
   9  -9   2     3894.56     3970.21    454.87 o 
  10  -9   2    46361.07    47757.88   2405.30 o 
  11  -9   2      218.73       89.34    370.51 o 
  -8  -8   2       95.44      281.28    410.80 o 
  -7  -8   2       22.07      373.55    407.66 o 
  -6  -8   2    33841.10    31742.36   1348.35 o 
  -5  -8   2      508.70      848.46    483.87 o 
  -4  -8   2     4906.23     5594.03    604.42 o 
  -3  -8   2     9665.93     8984.54    620.31 o 
  -2  -8   2      666.02      404.83    272.45 o 
  -1  -8   2    12666.70    12645.46    444.60 o 
   0  -8   2    41282.53    42683.54   1373.84 o 
   1  -8   2    18979.38    19092.79    511.17 o 
   2  -8   2    17287.99    16567.34    404.38 o 
   3  -8   2     5442.91     5619.81    265.45 o 
   4  -8   2    34321.96    34184.33    541.03 o 
   5  -8   2    64477.37    59213.49    849.10 o 
   6  -8   2    10565.30    10076.35    467.01 o 
   7  -8   2    70852.41    68591.75    997.98 o 
   8  -8   2     4167.25     4162.58    412.69 o 
   9  -8   2      686.48     1073.18    380.57 o 
  10  -8   2     5539.60     5955.87    509.65 o 
  11  -8   2     4417.23     4572.03    535.99 o 
  -8  -7   2     4519.76     4943.88    439.69 o 
  -7  -7   2     2606.72     2937.43    394.82 o 
  -6  -7   2    63635.03    62718.40   1593.64 o 
  -5  -7   2     1322.57     1283.85    409.72 o 
  -4  -7   2    91543.50    90273.15   1577.41 o 
  -3  -7   2    27647.44    28036.94   2691.93 o 
  -2  -7   2    15401.13    15629.20    589.28 o 
  -1  -7   2     7158.35     7607.10    408.91 o 
   0  -7   2     2474.19     2819.82    376.31 o 
   1  -7   2    15580.63    15380.96    467.54 o 
   2  -7   2    28180.88    28765.95    457.14 o 
   3  -7   2    19266.70    18734.09    362.64 o 
   4  -7   2      818.06      794.58    194.67 o 
   5  -7   2    15808.37    16614.15    482.67 o 
   6  -7   2     4199.44     1623.03   1893.22 o 
   7  -7   2     1170.88     1089.31    342.22 o 
   8  -7   2    11762.01    12247.18    549.03 o 
   9  -7   2    21525.61    22143.60    570.99 o 
  10  -7   2    35609.37    35233.48    654.05 o 
  11  -7   2     5391.18     4906.01    362.59 o 
  -9  -6   2      816.42     1239.57    362.06 o 
  -8  -6   2       17.24      499.14    328.01 o 
  -7  -6   2      425.56      945.47    315.49 o 
  -6  -6   2     5402.15     4791.96    674.14 o 
  -5  -6   2      714.95      965.80    343.13 o 
  -4  -6   2     4000.03     4383.75    352.03 o 
  -3  -6   2     4964.50     5544.12   1171.66 o 
  -2  -6   2    35774.92    42773.34   5229.30 o 
  -1  -6   2     5611.94     5448.79    251.16 o 
   0  -6   2    45023.21    45124.27    957.01 o 
   1  -6   2      338.79      609.77    195.86 o 
   2  -6   2    72427.19    70032.28    593.06 o 
   3  -6   2      765.68      974.92    184.53 o 
   4  -6   2    80985.40    78412.23    990.78 o 
   5  -6   2    13893.96     8137.76   3746.17 o 
   6  -6   2    96283.14    97211.34   1758.74 o 
   7  -6   2    61440.27    65629.52   1081.65 o 
   8  -6   2     6052.15     6448.29    317.06 o 
   9  -6   2    60067.74    63848.34   2862.44 o 
  10  -6   2     3338.26     2864.38    274.81 o 
  11  -6   2    25128.91    24916.15   1453.25 o 
  -9  -5   2     2184.80     2827.27    375.47 o 
  -8  -5   2    35666.09    34083.16    654.92 o 
  -7  -5   2    27849.63    26813.10    682.03 o 
  -6  -5   2      291.11      925.08    325.94 o 
  -5  -5   2      230.29      530.54    303.42 o 
  -4  -5   2    27272.62    27905.52    629.29 o 
  -3  -5   2   205381.92   195643.36   2052.83 o 
  -2  -5   2      457.85      402.03    346.48 o 
  -1  -5   2   158931.72   155330.98   1473.22 o 
   0  -5   2    56212.07    56251.88    687.90 o 
   1  -5   2     3588.10     4082.49    182.23 o 
   2  -5   2    86952.73    86120.34   2864.86 o 
   3  -5   2    11517.77    11978.73    257.54 o 
   4  -5   2    74837.40    78855.58   2597.48 o 
   5  -5   2     3858.15     4423.25    216.05 o 
   6  -5   2    26946.30    29298.02    631.19 o 
   7  -5   2     4296.34     4510.11    403.27 o 
   8  -5   2    24016.60    26956.64    714.61 o 
   9  -5   2      164.50      240.14    248.51 o 
  10  -5   2     1701.14     1630.98    322.79 o 
  11  -5   2     1004.82     1249.59    592.66 o 
 -10  -4   2      953.79     1623.33    363.60 o 
  -9  -4   2       10.47      291.56    310.11 o 
  -8  -4   2     1108.66     1656.93    311.82 o 
  -7  -4   2     7477.67     6902.14    597.60 o 
  -6  -4   2     3758.34     3494.84    321.29 o 
  -5  -4   2     1634.80     1685.21    220.26 o 
  -4  -4   2      887.16     1083.95    219.00 o 
  -3  -4   2     1155.37     1849.35    252.52 o 
  -2  -4   2    12745.80    13626.92    673.23 o 
  -1  -4   2    41903.12    42531.84    699.48 o 
   0  -4   2    17121.24    18312.34    478.10 o 
   1  -4   2    75509.20    76561.99    412.17 o 
   2  -4   2    12588.65    13169.53    251.93 o 
   3  -4   2    14691.92    16343.25    413.02 o 
   4  -4   2    57194.47    63730.03    713.84 o 
   5  -4   2     5844.33     6598.33    308.54 o 
   6  -4   2   150984.83   151152.92   1264.79 o 
   7  -4   2     5070.29     5168.69    215.29 o 
   8  -4   2    23973.88    25921.98   1386.06 o 
   9  -4   2     7976.92     8578.28    360.58 o 
  10  -4   2     7938.07     8326.80    398.68 o 
  11  -4   2    29593.22    33841.49   1004.87 o 
 -10  -3   2     1383.60     1998.02    349.28 o 
  -9  -3   2     2364.31     2674.62    329.96 o 
  -8  -3   2     2705.47     2854.09    298.46 o 
  -7  -3   2     1780.51     1776.29    283.99 o 
  -6  -3   2    25573.50    24485.60    489.52 o 
  -5  -3   2      489.74      734.55    131.64 o 
  -4  -3   2   392327.63   328792.91   4021.26 o 
  -3  -3   2    77773.16    78790.40   1594.39 o 
  -2  -3   2     7700.24     8406.10    489.52 o 
  -1  -3   2    63715.89    66840.95    540.09 o 
   0  -3   2       52.00      394.21     69.36 o 
   1  -3   2   282970.44   254818.53   3358.76 o 
   2  -3   2    23597.78    27223.85    788.20 o 
   3  -3   2   253129.14   249610.97   1203.01 o 
   4  -3   2     6042.35     5577.51    265.35 o 
   5  -3   2     1403.56     1292.92    226.55 o 
   6  -3   2    39796.08    36364.79   3597.55 o 
   7  -3   2     3377.80     3706.10    158.52 o 
   8  -3   2     3123.30     3074.46    262.65 o 
   9  -3   2      757.67     1258.90    260.87 o 
  10  -3   2     8313.52     9297.83    597.22 o 
 -10  -2   2     6766.18     7175.69    533.35 o 
  -9  -2   2    10041.85    10251.64    399.62 o 
  -8  -2   2       44.89      110.37    251.03 o 
  -7  -2   2    32478.97    31206.27    822.66 o 
  -6  -2   2    29017.55    29006.90    833.35 o 
  -5  -2   2     9382.56     9411.90    282.26 o 
  -4  -2   2    92297.85    87879.88   1266.54 o 
  -3  -2   2       29.30      384.00    101.87 o 
  -2  -2   2     6358.39     7258.49    137.56 o 
  -1  -2   2     8052.90     9003.49    234.01 o 
   0  -2   2    20354.08    21599.32    458.81 o 
   1  -2   2      354.21      625.34     90.29 o 
   2  -2   2    17042.30    18769.63    219.89 o 
   3  -2   2    21337.84    23500.36    320.73 o 
   4  -2   2    26624.09    27412.40    330.46 o 
   5  -2   2    62432.43    64663.39   1135.01 o 
   6  -2   2    14967.09    16303.32    221.78 o 
   7  -2   2     2495.74     2563.76    248.93 o 
   8  -2   2     4075.80     4269.35    546.96 o 
   9  -2   2    13699.79    15041.18    775.46 o 
  10  -2   2     8762.65     9487.71    627.96 o 
 -10  -1   2     1850.63     2106.80    312.50 o 
  -9  -1   2     6195.31     6071.91    356.47 o 
  -8  -1   2        6.44      537.23    240.29 o 
  -7  -1   2    66329.19    66244.13    899.73 o 
  -6  -1   2      497.47      606.80    158.47 o 
  -5  -1   2    12690.83    12484.55    532.42 o 
  -4  -1   2   108711.57   101685.10   1059.91 o 
  -3  -1   2    33081.53    34177.82    677.57 o 
  -2  -1   2   104010.77   100340.05    756.21 o 
  -1  -1   2    22897.96    16415.32    166.04 o 
   1  -1   2    72815.95    75823.48    472.68 o 
   2  -1   2     8344.58     9760.93    566.40 o 
   3  -1   2   110694.35   110956.44    647.47 o 
   4  -1   2    63136.95    65101.23   1044.72 o 
   5  -1   2    10313.62    10803.75    127.21 o 
   6  -1   2     7123.72     7329.53    268.52 o 
   7  -1   2    20357.23    20824.13    465.11 o 
   8  -1   2     2517.06     2783.07    323.46 o 
   9  -1   2    16230.86    17116.36    618.82 o 
  10  -1   2     9126.15     9374.67    610.82 o 
 -11   0   2      331.34      498.76    378.30 o 
 -10   0   2     5446.53     5857.02    339.61 o 
  -9   0   2     2933.02     3301.68    264.38 o 
  -8   0   2    14278.66    14543.04    326.73 o 
  -7   0   2   292642.88   283921.16   2828.77 o 
  -6   0   2     3215.99     3470.97    136.01 o 
  -5   0   2    39331.82    37871.41    312.96 o 
  -4   0   2     8108.92     8627.66    153.94 o 
  -3   0   2    14437.89    15460.58    336.79 o 
  -2   0   2    35376.94    36293.27    283.27 o 
  -1   0   2      478.31     1451.09    131.96 o 
   1   0   2     3848.52     4456.64    152.73 o 
   2   0   2    22601.98    25736.48    758.58 o 
   3   0   2     5063.60     5583.96    133.66 o 
   4   0   2    62117.61    61694.00   1032.20 o 
   5   0   2    39561.56    39791.42    822.10 o 
   6   0   2     1437.42     1641.12    255.40 o 
   7   0   2    15854.56    16189.02    425.76 o 
   8   0   2     8368.22     8961.63    372.79 o 
   9   0   2     2329.28     2617.99    521.59 o 
  10   0   2       59.74      385.43    409.55 o 
 -11   1   2     4302.73     4999.40    358.00 o 
 -10   1   2      952.48     1306.51    271.90 o 
  -9   1   2     3259.75     3286.06    235.46 o 
  -8   1   2      438.14      774.60    211.46 o 
  -7   1   2      597.28      739.67    164.83 o 
  -6   1   2      795.01      899.54    111.34 o 
  -5   1   2     8423.50     8299.65    361.70 o 
  -4   1   2      836.12     1017.86     91.29 o 
  -3   1   2   122834.63   115066.02    881.20 o 
  -2   1   2      108.01      325.68     51.55 o 
  -1   1   2    13891.28    16201.42    149.98 o 
   0   1   2    59569.52    61853.94   1301.26 o 
   1   1   2     7369.29     8019.60    197.37 o 
   2   1   2    21966.52    23207.57    998.47 o 
   3   1   2    66138.74    67384.47   4019.09 o 
   4   1   2       28.27      323.63    121.20 o 
   5   1   2     5949.45     6050.06    183.96 o 
   6   1   2    62640.09    60418.17   1186.63 o 
   7   1   2    23457.27    23438.71    505.96 o 
   8   1   2    42219.39    39784.04   1029.22 o 
   9   1   2     3858.41     3604.33    509.67 o 
  10   1   2     6017.65     6303.41    606.90 o 
 -11   2   2     3138.14     3580.30    383.60 o 
 -10   2   2    35351.68    37966.20    762.27 o 
  -9   2   2      144.30      382.62    196.75 o 
  -8   2   2    93567.33    97409.94   1268.22 o 
  -7   2   2    42477.60    41653.06    338.33 o 
  -6   2   2       19.33      196.86    112.41 o 
  -5   2   2      855.69      895.52    102.45 o 
  -4   2   2    63904.86    64274.68   1128.81 o 
  -3   2   2   115193.28   110014.50   1582.01 o 
  -2   2   2     8974.61     9641.50    144.96 o 
  -1   2   2    12172.04    13034.21    372.60 o 
   0   2   2     2877.30     3351.58    274.08 o 
   1   2   2    95822.85    78398.94  47780.40 o 
   2   2   2     2294.53     2640.54    274.07 o 
   3   2   2    54652.84    55594.25   2329.36 o 
   4   2   2     1067.58     1020.69    170.04 o 
   5   2   2     6829.47     6813.86    234.09 o 
   6   2   2     7572.73     7651.34    233.59 o 
   7   2   2    40321.86    40117.60    643.15 o 
   8   2   2      292.35      310.35    325.98 o 
   9   2   2     2063.63     1790.15    451.24 o 
 -11   3   2     4385.61     4629.97    370.30 o 
 -10   3   2     7354.09     7388.64    335.88 o 
  -9   3   2     1245.24     1597.72    180.00 o 
  -8   3   2     9389.38     9515.25    284.66 o 
  -7   3   2     9762.81    10505.54    227.71 o 
  -6   3   2     4032.13     4298.28    133.32 o 
  -5   3   2    36348.68    39060.91    969.64 o 
  -4   3   2      169.58      378.87     92.59 o 
  -3   3   2      181.00     1004.87    354.06 o 
  -2   3   2    48732.99    49112.87    335.14 o 
  -1   3   2    27591.26    28506.67    575.77 o 
   0   3   2    22649.47    26330.30   1216.46 o 
   1   3   2    54929.34    58995.36   4123.77 o 
   2   3   2      637.97      917.60    262.70 o 
   3   3   2   157030.58   139482.25   1223.86 o 
   4   3   2      159.70      516.39    744.81 o 
   5   3   2    63924.43    63353.49   1478.66 o 
   6   3   2     5711.02     5225.22    240.65 o 
   7   3   2    28951.68    27883.97   1125.87 o 
   8   3   2    34753.79    33031.47    684.60 o 
   9   3   2       64.02      185.95    467.11 o 
 -11   4   2     1489.69     2159.86    348.98 o 
 -10   4   2      365.11      619.97    197.25 o 
  -9   4   2     5320.18     5397.54    239.49 o 
  -8   4   2    26221.35    27455.41    410.00 o 
  -7   4   2    32557.97    33330.65    326.28 o 
  -6   4   2     7374.13     7399.51    184.30 o 
  -5   4   2   152883.59   148478.39   3485.82 o 
  -4   4   2     1382.13     1623.56    168.26 o 
  -3   4   2    12901.71    12504.28    361.76 o 
  -2   4   2    11373.04    12715.23    224.15 o 
  -1   4   2     6335.49     6830.94    261.86 o 
   0   4   2   272435.91   260836.39   2821.20 o 
   1   4   2     7151.49     8117.70    873.83 o 
   2   4   2    64382.20    67612.54    938.50 o 
   3   4   2    25467.42    24412.04    650.51 o 
   4   4   2     7743.56     7237.09    443.82 o 
   5   4   2    29166.81    27724.84   2130.21 o 
   6   4   2     3500.27     4071.48    623.10 o 
   7   4   2     4475.83     4665.41    676.64 o 
   8   4   2      165.13      646.91    444.74 o 
   9   4   2     6076.05     6528.84    647.26 o 
 -11   5   2    16134.55    17936.30    811.69 o 
 -10   5   2      147.02      245.10    194.30 o 
  -9   5   2       72.43      205.19    156.10 o 
  -8   5   2     6081.41     6203.79    252.41 o 
  -7   5   2     5319.98     5665.15    204.69 o 
  -6   5   2     2198.03     2175.72    176.37 o 
  -5   5   2    55129.55    53511.89   2447.47 o 
  -4   5   2     2839.58     2861.03    186.45 o 
  -3   5   2    35646.74    33256.00   1555.40 o 
  -2   5   2    30136.96    31240.02    805.33 o 
  -1   5   2     7941.74     8222.72    482.70 o 
   0   5   2      214.18      535.57    171.05 o 
   1   5   2     6925.83     7176.61    483.32 o 
   2   5   2     2176.93     3135.05    538.57 o 
   3   5   2    59175.54    58595.14   1013.96 o 
   4   5   2    79229.17    72903.03   1159.29 o 
   5   5   2    19926.18    18211.26    706.39 o 
   6   5   2     1252.58     1317.37    466.45 o 
   7   5   2    31013.04    29819.38    899.69 o 
   8   5   2      560.67      685.97    433.96 o 
 -11   6   2       71.21      824.12    708.05 o 
 -10   6   2    16323.22    16039.53   1252.00 o 
  -9   6   2    10422.05    10639.82    311.22 o 
  -8   6   2     7634.35     7962.10    251.58 o 
  -7   6   2    16028.55    16226.24    502.72 o 
  -6   6   2    12863.78    12900.78   1115.10 o 
  -5   6   2    81687.42    80627.41   3371.45 o 
  -4   6   2      148.49      282.66    163.67 o 
  -3   6   2    77143.36    69367.29   1338.21 o 
  -2   6   2       78.71      161.87    194.99 o 
  -1   6   2   133998.44   124101.52   8225.14 o 
   0   6   2   205998.98   194150.33   4151.57 o 
   1   6   2       34.76       73.64    528.57 o 
   2   6   2    80543.91    70100.37  12402.83 o 
   3   6   2     1486.15     1728.99    337.25 o 
   4   6   2    70182.66    65339.16   1205.64 o 
   5   6   2     2919.08     2309.73    529.54 o 
   6   6   2     5778.38     5756.18    550.87 o 
   7   6   2    23481.09    21204.76    851.70 o 
   8   6   2     3166.29     3611.90    575.28 o 
 -11   7   2       99.72     1000.23    765.74 o 
 -10   7   2    21503.01    22494.19    601.17 o 
  -9   7   2     3942.57     4027.79    258.49 o 
  -8   7   2   159729.95   154704.94    997.24 o 
  -7   7   2     1999.13     2058.76    276.61 o 
  -6   7   2     4028.83     4301.36    534.81 o 
  -5   7   2    17009.90    17829.68    478.82 o 
  -4   7   2     1587.66     1010.96    289.45 o 
  -3   7   2    13008.56    12928.88    576.58 o 
  -2   7   2      244.02      286.54    264.26 o 
  -1   7   2   120908.65   114412.05   3936.43 o 
   0   7   2    28649.04    27765.18   1212.35 o 
   1   7   2     2740.15    11865.92   8937.61 o 
   2   7   2    15175.09    15141.27    508.23 o 
   3   7   2    31636.42    25601.92   6711.04 o 
   4   7   2    20098.82    15217.25   8096.28 o 
   5   7   2     4599.38     3715.45    571.07 o 
   6   7   2     5362.25     4564.56    615.40 o 
   7   7   2      747.26      932.54    513.67 o 
   8   7   2     5857.13     5362.41    622.43 o 
 -11   8   2     2542.85     3082.48    402.51 o 
 -10   8   2     3677.93     4308.78    292.19 o 
  -9   8   2     4769.87     4819.70    285.37 o 
  -8   8   2      508.32      794.58    255.79 o 
  -7   8   2     1244.81     1614.00    691.68 o 
  -6   8   2    65403.35    65127.40   2300.81 o 
  -5   8   2     2837.59     3355.57    385.36 o 
  -4   8   2    18302.99    16511.06    510.60 o 
  -3   8   2    74295.99    75036.38   1851.13 o 
  -2   8   2      621.12      456.31    301.77 o 
  -1   8   2   112787.92   109795.83   1570.51 o 
   0   8   2     1196.97     1397.16    247.45 o 
   1   8   2    46307.11    49221.48    747.50 o 
   2   8   2      118.67     -177.82    380.02 o 
   3   8   2     5109.78     4917.77   1580.50 o 
   4   8   2    70201.70    63725.55   1399.72 o 
   5   8   2     9332.79     8888.50    725.74 o 
   6   8   2     9380.65     7795.36    717.66 o 
   7   8   2     1252.93     1310.48    586.80 o 
 -11   9   2    60173.79    60964.49   2387.01 o 
 -10   9   2    13203.52    13669.60    631.58 o 
  -9   9   2    45271.34    45862.05   1363.53 o 
  -8   9   2    26726.35    26764.52    538.43 o 
  -7   9   2       62.78      242.44    393.89 o 
  -6   9   2    30989.99    31574.71   1028.47 o 
  -5   9   2     1450.42     1414.32    405.85 o 
  -4   9   2   112876.69    99637.38   1426.46 o 
  -3   9   2    20705.40    21008.93    504.58 o 
  -2   9   2     4661.11     4645.10    589.62 o 
  -1   9   2    48118.61    48715.12   1420.68 o 
   0   9   2      524.64     1120.06    269.23 o 
   1   9   2      256.45      777.18    485.67 o 
   2   9   2    27095.46    28163.66    722.88 o 
   3   9   2     2293.27     3507.75    754.85 o 
   4   9   2     9637.27     9290.07    772.70 o 
   5   9   2     3000.37     1844.60    633.94 o 
   6   9   2     2209.28     1611.47    631.37 o 
   7   9   2     1447.12     1294.93    626.62 o 
 -11  10   2     8629.45     9390.89   1119.10 o 
 -10  10   2     2748.28     3087.16    315.51 o 
  -9  10   2     7051.16     7012.11    361.89 o 
  -8  10   2     5561.06     5129.76    464.27 o 
  -7  10   2    11176.55    11417.43    545.59 o 
  -6  10   2    45330.58    45873.16    859.85 o 
  -5  10   2      685.58      236.04    563.08 o 
  -4  10   2     2857.78     2324.32    555.04 o 
  -3  10   2     9047.81     9385.93    794.02 o 
  -2  10   2     8279.61     9051.01    423.35 o 
  -1  10   2    11295.58    11544.36    442.40 o 
   0  10   2     2289.76     3283.72    338.26 o 
   1  10   2    17173.39    18187.72    626.59 o 
   2  10   2    35411.58    37716.91   3161.37 o 
   3  10   2     4960.66     5119.25    708.82 o 
   4  10   2     2616.22     3026.88    683.34 o 
   5  10   2     3100.96     3167.93    633.54 o 
   6  10   2     1744.21     1305.01    649.29 o 
 -11  11   2    15602.84    15636.88    535.33 o 
 -10  11   2    10014.52     9923.25    590.58 o 
  -9  11   2    36938.88    37086.71   1067.98 o 
  -8  11   2    16691.44    17373.39    623.89 o 
  -7  11   2    23509.14    25304.87    737.32 o 
  -6  11   2     5919.62     6676.55    543.39 o 
  -5  11   2     3445.81     4196.01    510.26 o 
  -4  11   2    68013.75    53119.12   8702.25 o 
  -3  11   2     3185.79     3322.27    397.47 o 
  -2  11   2     6302.42     6280.21    502.82 o 
  -1  11   2    35297.02    39621.45   1306.30 o 
   0  11   2     4686.22     5645.15    434.45 o 
   1  11   2        1.10      694.06    429.44 o 
   2  11   2    12572.17    14260.62   1606.87 o 
   3  11   2    12702.24    12637.30    908.51 o 
   4  11   2      602.27      666.74    594.95 o 
   5  11   2      215.75      633.76    679.39 o 
 -10  12   2     2812.48     3503.64    369.46 o 
  -9  12   2      427.18      648.78    420.52 o 
  -8  12   2     3703.89     4001.32    494.12 o 
  -7  12   2      110.72      276.73    439.66 o 
  -6  12   2      628.97      826.84    457.13 o 
  -5  12   2     2582.24     2625.30    644.52 o 
  -4  12   2    27016.58    27806.74   1025.43 o 
  -3  12   2     4301.20     3986.74    412.20 o 
  -2  12   2    21927.48    21335.51   1373.73 o 
  -1  12   2      188.62      624.15    336.58 o 
   0  12   2     1991.50     3198.85    597.53 o 
   1  12   2    16146.42    17919.54    653.42 o 
   2  12   2    14885.17    15115.93   1163.03 o 
   3  12   2     6304.78     6118.87    806.24 o 
   4  12   2    18090.14    15273.52    980.84 o 
   5  12   2     5506.70     4140.19    833.77 o 
 -10  13   2    14583.56    14110.04    576.80 o 
  -9  13   2      495.91      803.05    492.70 o 
  -8  13   2    11266.80    12153.46   1037.72 o 
  -7  13   2     3982.83     5009.43    704.76 o 
  -6  13   2     6166.24     6486.90    587.03 o 
  -5  13   2    16270.40    16472.68    894.61 o 
  -4  13   2    38512.68    36741.02   1161.06 o 
  -3  13   2     3369.47     4002.20    567.54 o 
  -2  13   2     3940.61     3766.86    779.23 o 
  -1  13   2    45800.50    50884.70   1522.37 o 
   0  13   2     3900.04     4828.85    611.77 o 
   1  13   2    36393.10    40680.11   2700.85 o 
   2  13   2     3748.20     4094.44   1094.62 o 
   3  13   2    13898.92    13224.71   1118.97 o 
   4  13   2     2941.43     2795.06    717.26 o 
  -9  14   2     8193.40     8797.22    651.93 o 
  -8  14   2     1487.56     2460.76    508.07 o 
  -7  14   2      628.17     1484.92    489.87 o 
  -6  14   2      326.45      743.64    709.90 o 
  -5  14   2     1025.89     1217.22    574.85 o 
  -4  14   2     1156.71      560.67    578.89 o 
  -3  14   2     1775.29     1560.35    395.46 o 
  -2  14   2    30933.40    31606.90    913.08 o 
  -1  14   2     5393.85     5645.34    427.90 o 
   0  14   2    15187.63    16125.25   2070.30 o 
   1  14   2    23053.31    28541.19   1419.60 o 
   2  14   2      290.28       42.01    907.51 o 
   3  14   2     1868.95     2197.49    863.05 o 
  -9  15   2     1975.57     2642.43    566.63 o 
  -8  15   2      384.63      997.14    539.74 o 
  -7  15   2    27620.72    29606.48   1289.12 o 
  -6  15   2      772.86     1574.44    721.29 o 
  -4  15   2    47677.09    49085.53   1342.86 o 
  -3  15   2      624.81      951.00    387.98 o 
  -2  15   2    33748.66    36282.99   1083.41 o 
  -1  15   2     1501.36     2095.28    358.78 o 
   0  15   2    22729.10    26579.56   3501.25 o 
   1  15   2    26591.22    32483.29   1551.81 o 
   2  15   2      757.79      445.12   1055.33 o 
  -8  16   2        4.35      598.36    794.91 o 
  -7  16   2    21837.07    24848.77   1225.00 o 
  -5  16   2    21482.51    21218.08   1024.05 o 
  -4  16   2    19609.67    19403.85   1007.40 o 
  -3  16   2     4657.69     4473.77    427.03 o 
  -2  16   2    15264.61    16338.20   1037.99 o 
  -1  16   2      183.22      381.55    468.62 o 
   0  16   2      759.46     1732.26   1019.60 o 
   1  16   2     5750.73     6367.03   1117.31 o 
  -7  17   2    11299.04    10736.57   1043.88 o 
  -6  17   2     2245.22     1922.94    784.22 o 
  -4  17   2      294.99      736.66    636.60 o 
  -3  17   2    18877.36    18853.93    932.34 o 
  -2  17   2    16610.01    17100.22    626.47 o 
  -1  17   2        1.52      424.80    912.28 o 
   2 -19   3      444.48      119.01    643.35 o 
   3 -19   3      131.54      371.18    377.77 o 
   4 -19   3     8641.02     8868.57    761.95 o 
   5 -19   3    22826.46    20741.56   1398.21 o 
   0 -18   3    19599.60    22526.17    987.35 o 
   1 -18   3     2057.58     2336.91    666.01 o 
   2 -18   3     1982.42     2832.34    717.14 o 
   3 -18   3     4826.54     4627.19    463.31 o 
   4 -18   3    15026.66    14053.29    640.03 o 
   5 -18   3    15235.93    14102.63    669.31 o 
   6 -18   3      235.73      580.33    413.28 o 
   7 -18   3    19626.82    21150.55    845.15 o 
  -2 -17   3     4126.70     3401.31    658.30 o 
  -1 -17   3     9290.79    12041.71    695.25 o 
   0 -17   3    23735.66    26830.89    896.24 o 
   1 -17   3     8688.44     9201.78    858.10 o 
   2 -17   3    25260.28    25205.41   1284.71 o 
   3 -17   3      321.38      764.11    399.62 o 
   4 -17   3    17806.98    16932.66    680.89 o 
   5 -17   3     7490.55     7664.87    487.10 o 
   6 -17   3     1269.01     1635.66    382.03 o 
   7 -17   3     1220.16     1716.88    487.20 o 
   8 -17   3    41343.46    41237.85   1035.42 o 
  -3 -16   3     5917.64     7588.22    720.84 o 
  -2 -16   3      927.78      384.86    551.08 o 
  -1 -16   3      201.94      384.88    599.17 o 
   0 -16   3    11222.94    12803.51    825.69 o 
   1 -16   3     5921.87     6591.78    431.63 o 
   2 -16   3     2483.60     2092.23    390.25 o 
   3 -16   3     2615.21     2255.21    427.31 o 
   4 -16   3     5259.29     4118.53    499.92 o 
   5 -16   3      206.21      592.94    361.20 o 
   6 -16   3        7.51      107.10    350.51 o 
   7 -16   3     1877.64     1533.38    516.88 o 
   8 -16   3       72.11      228.75    448.98 o 
  -4 -15   3    20548.00    25483.58   1558.22 o 
  -3 -15   3    34147.26    41076.86   4741.93 o 
  -2 -15   3     8485.41    11342.90    751.27 o 
  -1 -15   3     9697.99    12752.12   1239.97 o 
   0 -15   3     1620.99     1451.44    698.20 o 
   1 -15   3    19769.47    19041.84   1702.42 o 
   2 -15   3     2483.56     2526.06    386.98 o 
   3 -15   3       72.23      267.51    596.89 o 
   4 -15   3    30429.00    28975.05    647.46 o 
   5 -15   3    24399.97    24312.97   1029.00 o 
   6 -15   3     2936.98     2890.96    387.71 o 
   7 -15   3    10114.65     9178.27    616.20 o 
   8 -15   3     7863.78     8265.73    810.03 o 
   9 -15   3     1211.02     1095.09    522.80 o 
  -5 -14   3      250.65      537.15    916.82 o 
  -4 -14   3    31646.43    37245.14   1452.23 o 
  -3 -14   3     1823.72     2275.43    600.70 o 
  -2 -14   3    10136.56    14136.18   1082.80 o 
  -1 -14   3      831.31     1336.49    561.50 o 
   0 -14   3     6956.18     7079.55    400.33 o 
   1 -14   3     2212.36     2422.81    715.70 o 
   2 -14   3     2835.00     3441.71    793.81 o 
   3 -14   3    15733.16    14995.08    568.10 o 
   4 -14   3      890.71      795.50    373.45 o 
   5 -14   3     6916.10     6624.45    390.94 o 
   6 -14   3     1319.60     1167.28    305.14 o 
   7 -14   3     4016.22     4583.34    524.59 o 
   8 -14   3      941.41      854.17    447.62 o 
   9 -14   3     8050.20     7425.83    932.82 o 
  -5 -13   3      105.52      705.52    749.88 o 
  -4 -13   3     4155.90     4800.98    650.94 o 
  -3 -13   3     1910.75     2698.10    617.31 o 
  -2 -13   3      559.09      699.92    562.35 o 
  -1 -13   3     7267.41     8621.54    703.92 o 
   0 -13   3     1728.04     2362.66    365.57 o 
   1 -13   3    19879.18    19242.50    597.88 o 
   2 -13   3    53998.58    52806.49   3584.53 o 
   3 -13   3     5020.92     5114.99    414.21 o 
   4 -13   3    11743.53    10342.37    462.49 o 
   5 -13   3    17417.53    16943.59    559.98 o 
   6 -13   3     1758.87     1559.54    346.40 o 
   7 -13   3    37028.13    36982.21    975.22 o 
   8 -13   3     1700.28     1912.57    499.99 o 
   9 -13   3    35527.41    33963.00    867.70 o 
  10 -13   3       42.42      191.85    427.10 o 
  -6 -12   3     1778.33     2616.48    809.20 o 
  -5 -12   3     7572.76     7728.71    637.60 o 
  -4 -12   3     9940.79     8811.33    882.53 o 
  -3 -12   3    32579.23    36172.09    921.27 o 
  -2 -12   3      468.71     2153.66    453.37 o 
  -1 -12   3    34345.05    38107.53   1064.16 o 
   0 -12   3     6286.44     5816.00    401.24 o 
   1 -12   3    31820.39    29238.17   1045.67 o 
   2 -12   3     7306.75     6621.37    404.80 o 
   3 -12   3     3088.34     3550.49    428.79 o 
   4 -12   3    43618.57    41932.81    987.42 o 
   5 -12   3     8595.61     8516.09    461.37 o 
   6 -12   3     2072.44     2238.69    369.95 o 
   7 -12   3    29320.83    27579.37    823.44 o 
   8 -12   3    17613.94    16183.69    711.12 o 
   9 -12   3       32.10      375.22    439.48 o 
  10 -12   3     4059.92     3563.03    829.34 o 
  -7 -11   3    11635.70    10528.71    871.34 o 
  -6 -11   3      101.18      242.64    523.90 o 
  -5 -11   3     1407.17     1555.23    517.38 o 
  -4 -11   3       10.88      142.87    535.47 o 
  -3 -11   3     2422.25     3615.20    484.68 o 
  -2 -11   3     1977.21     3009.27    472.60 o 
  -1 -11   3    41772.85    41538.05    596.73 o 
   0 -11   3     1073.25     1145.85    285.77 o 
   1 -11   3    10831.52     9960.83    654.12 o 
   2 -11   3    28794.65    26902.13   1652.68 o 
   3 -11   3    37320.10    35199.91    658.54 o 
   4 -11   3    54019.05    50292.22   1150.12 o 
   5 -11   3     4316.65     4456.40    358.25 o 
   6 -11   3    71509.30    69535.41    852.71 o 
   7 -11   3    13741.11    12904.72    603.29 o 
   8 -11   3    15136.51    14761.93    635.26 o 
   9 -11   3    35894.29    34454.21    898.33 o 
  10 -11   3      135.14      212.72    390.23 o 
  -7 -10   3     5405.78     5251.96    539.19 o 
  -6 -10   3    48026.79    44475.95   1641.60 o 
  -5 -10   3      956.40      997.77    483.60 o 
  -4 -10   3    67711.38    67798.94   2925.13 o 
  -3 -10   3     8436.48     9589.67    708.37 o 
  -2 -10   3      320.02      708.72    310.79 o 
  -1 -10   3   109733.84   104807.41    865.61 o 
   0 -10   3    25005.52    26176.19    689.92 o 
   1 -10   3    35058.91    34833.51   1074.26 o 
   2 -10   3    20180.03    19621.04    536.82 o 
   3 -10   3    65628.01    60738.25   1218.23 o 
   4 -10   3    44650.17    43293.78    640.21 o 
   5 -10   3    11465.35    10689.67    881.08 o 
   6 -10   3     6498.08     5974.75    409.98 o 
   7 -10   3    34959.76    33211.58    782.82 o 
   8 -10   3      247.09     1235.53    350.51 o 
   9 -10   3    11383.33    11031.68    555.06 o 
  10 -10   3      118.55      173.85    422.60 o 
  -8  -9   3      441.23     1015.58    455.69 o 
  -7  -9   3     2147.80     2659.65    492.84 o 
  -6  -9   3    11120.89    10240.55    615.16 o 
  -5  -9   3    10960.98    11387.21    637.44 o 
  -4  -9   3     7629.52     7420.37    674.03 o 
  -3  -9   3    27924.01    27674.47   1344.75 o 
  -2  -9   3    10336.03     9449.24    724.80 o 
  -1  -9   3    12692.37    11807.53    358.04 o 
   0  -9   3     3096.01     2939.20    386.12 o 
   1  -9   3     3131.09     2600.95    273.92 o 
   2  -9   3       70.44      255.77    291.90 o 
   3  -9   3    55249.19    52421.29    808.30 o 
   4  -9   3    12048.53    11469.30    349.15 o 
   5  -9   3     6580.09     6801.53    639.21 o 
   6  -9   3    52857.27    50091.24    851.31 o 
   7  -9   3    17982.94    17052.26    621.23 o 
   8  -9   3    26839.46    24995.50    714.08 o 
   9  -9   3     7988.83     8161.29    503.70 o 
  10  -9   3     2029.26     2980.23    486.07 o 
  -8  -8   3       26.43      278.46    411.39 o 
  -7  -8   3    44927.60    41348.41   2059.18 o 
  -6  -8   3    31257.90    29529.99    810.52 o 
  -5  -8   3     4805.57     4775.41    550.79 o 
  -4  -8   3    93072.59    92794.88   2186.99 o 
  -3  -8   3     6033.13     6034.57    556.91 o 
  -2  -8   3    74938.60    75964.02   3542.92 o 
  -1  -8   3    26712.44    17886.61   6648.11 o 
   0  -8   3    66621.77    70482.65   2209.94 o 
   1  -8   3    43156.23    42067.95    525.17 o 
   2  -8   3      173.63      185.19    185.20 o 
   3  -8   3   226336.50   206498.52   2343.35 o 
   4  -8   3     4230.60     4278.62    244.46 o 
   5  -8   3     1325.00     1651.80    379.84 o 
   6  -8   3     1749.95     1896.85    321.11 o 
   7  -8   3       33.31      802.53    369.68 o 
   8  -8   3    37328.67    36920.64    828.88 o 
   9  -8   3      228.80      262.03    364.11 o 
  10  -8   3    10536.75    10358.84    588.04 o 
  11  -8   3    12095.76    11748.14    680.96 o 
  -9  -7   3     9169.43     8735.30    888.16 o 
  -8  -7   3      194.55      546.75    397.48 o 
  -7  -7   3    54242.69    51513.49   1124.44 o 
  -6  -7   3     6921.30     6541.38    423.37 o 
  -5  -7   3    36782.39    36636.68    682.10 o 
  -4  -7   3     3765.49     4367.74    880.77 o 
  -3  -7   3    78110.38    81049.16   4510.94 o 
  -2  -7   3       78.59      319.08     94.95 o 
  -1  -7   3     1875.40     2000.30    408.91 o 
   0  -7   3    30969.50    31568.71    487.34 o 
   1  -7   3       70.03      357.23    192.53 o 
   2  -7   3      454.94      722.06    179.03 o 
   3  -7   3     9256.92     9425.03    282.16 o 
   4  -7   3    19575.79    19381.01    367.74 o 
   5  -7   3     8848.48     5158.49   4209.35 o 
   6  -7   3     3292.56     2944.28    435.71 o 
   7  -7   3     3097.34     2947.02    398.98 o 
   8  -7   3       81.80       76.21    246.52 o 
   9  -7   3    21996.16    21556.09    505.86 o 
  10  -7   3      900.94      843.56    292.41 o 
  11  -7   3      301.36      398.99    308.46 o 
  -9  -6   3      393.66      806.07    350.68 o 
  -8  -6   3       20.10      355.81    329.03 o 
  -7  -6   3    48910.05    45485.70   1701.68 o 
  -6  -6   3     6081.51     6030.15    410.07 o 
  -5  -6   3    16180.32    16370.84    541.09 o 
  -4  -6   3       93.85      313.57    317.16 o 
  -3  -6   3    33277.61    34927.23    957.43 o 
  -2  -6   3    56560.67    56571.04    796.08 o 
  -1  -6   3     8797.68     8829.31    476.88 o 
   0  -6   3   196395.44   183684.89   1128.52 o 
   1  -6   3    28820.58    29771.97    320.41 o 
   2  -6   3    12850.77    12687.83    710.74 o 
   3  -6   3    13284.28    13708.97    302.67 o 
   4  -6   3      139.47      211.38     82.41 o 
   5  -6   3     4160.63     4156.54    169.53 o 
   6  -6   3    57386.90    59892.95   1327.09 o 
   7  -6   3    42535.73    46092.30    846.81 o 
   8  -6   3     1589.08     1900.81    377.26 o 
   9  -6   3     2376.51     3197.38    461.69 o 
  10  -6   3       11.87     -164.81    300.27 o 
  11  -6   3    20190.10    22341.18   2834.00 o 
  -9  -5   3     1302.40     1241.71    333.40 o 
  -8  -5   3    23257.71    22539.50   1023.80 o 
  -7  -5   3    70157.60    63691.69    860.43 o 
  -6  -5   3      131.09      166.80    304.43 o 
  -5  -5   3    27377.92    26518.00    482.19 o 
  -4  -5   3    18503.90    18175.74    701.01 o 
  -3  -5   3     3054.63     3503.00    310.84 o 
  -2  -5   3      298.25      483.87    227.49 o 
  -1  -5   3   120233.39   119595.77   1109.64 o 
   0  -5   3   248662.39   225487.33    880.02 o 
   1  -5   3    85355.35    82392.98   1495.89 o 
   2  -5   3    11337.66    12934.81    730.57 o 
   3  -5   3    18578.10    18682.68    309.08 o 
   4  -5   3     1398.26     1573.02    102.46 o 
   5  -5   3    11919.27    13501.27    445.93 o 
   6  -5   3    23913.73    25621.58    604.86 o 
   7  -5   3     5715.87     6217.31    450.22 o 
   8  -5   3      215.50      783.75    325.82 o 
   9  -5   3     1614.64     1924.49    274.08 o 
  10  -5   3     4674.27     5215.83    537.52 o 
 -10  -4   3     1152.11     1357.72    350.75 o 
  -9  -4   3     1112.52     1338.94    306.30 o 
  -8  -4   3     3919.46     3786.93    324.93 o 
  -7  -4   3     4119.14     3910.43    404.67 o 
  -6  -4   3    22216.25    21603.10    453.14 o 
  -5  -4   3     3186.76     3015.66    240.90 o 
  -4  -4   3    10927.66    10708.57    696.77 o 
  -3  -4   3    23683.47    27511.16   1158.43 o 
  -2  -4   3     3219.11     3629.70    235.58 o 
  -1  -4   3    36906.14    38667.60    706.56 o 
   0  -4   3     5665.82     5843.32    129.75 o 
   1  -4   3    21816.63    23683.85    509.09 o 
   2  -4   3     7783.17     8695.50    275.19 o 
   3  -4   3    84239.46    88738.38   2092.39 o 
   4  -4   3     8197.42     8581.41    330.76 o 
   5  -4   3    62686.13    65051.81    809.13 o 
   6  -4   3    82325.78    82249.56    984.10 o 
   7  -4   3      140.54      100.39    158.69 o 
   8  -4   3    28668.58    29786.88   1055.09 o 
   9  -4   3      121.74      209.25    240.21 o 
  10  -4   3    48567.99    54662.63   1168.48 o 
 -10  -3   3    34114.06    31561.47    738.59 o 
  -9  -3   3     3097.75     2941.47    342.11 o 
  -8  -3   3    14652.44    14008.64    448.60 o 
  -7  -3   3     8799.72     8585.53    339.19 o 
  -6  -3   3     9063.31     8043.07    266.26 o 
  -5  -3   3    19598.56    20475.48    249.72 o 
  -4  -3   3    15034.36    15171.55    405.81 o 
  -3  -3   3    38597.05    38310.28    780.87 o 
  -2  -3   3    18763.37    19510.60    247.46 o 
  -1  -3   3    90376.04    91088.28    838.11 o 
   0  -3   3    27816.17    30865.37    494.28 o 
   1  -3   3    53226.35    54202.24    461.91 o 
   2  -3   3    62537.00    65981.06   1538.75 o 
   3  -3   3     8807.88     8526.04    169.40 o 
   4  -3   3   114919.70   111312.27    673.81 o 
   5  -3   3     6374.26     6411.81    333.72 o 
   6  -3   3     2460.35     2478.05    194.63 o 
   7  -3   3      600.97      674.03    212.20 o 
   8  -3   3     6843.15     7435.21    538.14 o 
   9  -3   3      928.07     1207.39    263.78 o 
  10  -3   3     6688.35     7423.79    616.51 o 
 -10  -2   3     8875.46     8705.03    405.94 o 
  -9  -2   3      722.78      901.62    264.25 o 
  -8  -2   3       19.09      151.61    270.37 o 
  -7  -2   3     7654.02     7972.11    240.60 o 
  -6  -2   3     6160.58     6414.37    198.84 o 
  -5  -2   3        2.53       71.55    136.84 o 
  -4  -2   3    54841.57    54320.03    425.58 o 
  -3  -2   3    26804.20    27321.55    682.33 o 
  -2  -2   3     3013.06     3739.75    352.39 o 
  -1  -2   3      233.67      642.71     78.14 o 
   0  -2   3    68925.91    72956.42    396.72 o 
   1  -2   3     4151.38     5222.56    196.94 o 
   2  -2   3      538.99      843.62     96.35 o 
   3  -2   3   137498.64   134672.06   1169.34 o 
   4  -2   3    22590.05    22549.80    321.56 o 
   5  -2   3   146131.23   140600.36    848.41 o 
   6  -2   3     9022.35     9329.21    150.64 o 
   7  -2   3    29925.93    31844.73    476.93 o 
   8  -2   3     1564.09     1723.97    259.00 o 
   9  -2   3    10728.46    11407.32    636.50 o 
  10  -2   3    64826.28    71651.40   1365.57 o 
 -10  -1   3     7024.02     7320.53    382.93 o 
  -9  -1   3      114.40      366.11    245.28 o 
  -8  -1   3    18905.05    19773.77    410.48 o 
  -7  -1   3    35349.85    35135.39    520.51 o 
  -6  -1   3    20670.08    20639.63    281.63 o 
  -5  -1   3   101591.25    94855.83    776.33 o 
  -4  -1   3     3718.75     3782.94    129.66 o 
  -3  -1   3    74504.94    72662.03    366.13 o 
  -2  -1   3    43723.44    43966.16    291.64 o 
  -1  -1   3     9530.84    10644.87    224.56 o 
   0  -1   3   295006.81   242736.05   2137.17 o 
   1  -1   3     2190.64     2990.46     93.68 o 
   2  -1   3   201458.98   191541.17   2894.34 o 
   3  -1   3     1402.90     1659.96    111.72 o 
   4  -1   3     1939.95     2035.40    120.90 o 
   5  -1   3    30114.54    31500.76    560.61 o 
   6  -1   3    12402.01    12547.92    409.21 o 
   7  -1   3    49867.48    51331.38    593.82 o 
   8  -1   3    11708.95    11588.84    852.59 o 
   9  -1   3      448.68      272.20    391.34 o 
  10  -1   3     3790.44     4188.96    569.53 o 
 -11   0   3     6664.56     6183.39    617.40 o 
 -10   0   3     3637.79     4266.24    312.69 o 
  -9   0   3      111.22      624.88    228.97 o 
  -8   0   3    96829.78    96756.45   1938.48 o 
  -7   0   3     7134.41     7518.42    238.65 o 
  -6   0   3     2677.40     2871.86    131.21 o 
  -5   0   3      109.22      184.56     90.28 o 
  -4   0   3    42686.53    42397.56    759.29 o 
  -3   0   3     1793.04     1899.58     85.12 o 
  -2   0   3     8984.85     9521.89    197.27 o 
  -1   0   3    10769.75    12505.37    374.90 o 
   0   0   3    23869.60    26354.39    159.95 o 
   1   0   3    34380.52    36356.55    387.61 o 
   2   0   3    27589.58    30042.88   1019.62 o 
   3   0   3    22728.95    23866.53    597.17 o 
   4   0   3    68960.74    69829.52   1111.52 o 
   5   0   3     6677.76     6588.49    188.95 o 
   6   0   3      202.29      297.95    170.89 o 
   7   0   3    15053.79    15593.21    422.89 o 
   8   0   3       35.95      -15.54    283.94 o 
   9   0   3    36399.92    38638.88    985.71 o 
  10   0   3     9104.66     9145.13    665.48 o 
 -11   1   3      571.32      568.82    291.43 o 
 -10   1   3     8898.59     9756.49    361.24 o 
  -9   1   3      329.15      495.20    196.20 o 
  -8   1   3    36368.46    35929.17    342.98 o 
  -7   1   3      213.10      365.66    133.86 o 
  -6   1   3    17968.90    18318.34    213.31 o 
  -5   1   3    10238.26    10080.46    398.19 o 
  -4   1   3    41241.99    41528.91    792.98 o 
  -3   1   3   274772.22   236498.67   1973.97 o 
  -2   1   3    18912.58    20148.40    221.83 o 
  -1   1   3   235240.33   196619.86   1693.44 o 
   0   1   3    37014.83    38321.12    249.97 o 
   1   1   3    52322.20    53064.72    789.82 o 
   2   1   3    75881.36    33223.14  26116.35 o 
   3   1   3      925.57     1132.18    209.40 o 
   4   1   3    67211.13    65891.47    542.87 o 
   5   1   3     7609.87     7494.20    208.68 o 
   6   1   3    68831.95    65917.36    838.82 o 
   7   1   3     6751.02     6671.48    623.28 o 
   8   1   3    15517.93    16170.18    711.94 o 
   9   1   3     3385.92     3317.23    496.60 o 
 -11   2   3    39578.08    39178.75    692.41 o 
 -10   2   3    11776.42    11580.46    665.02 o 
  -9   2   3    11380.23    12756.52    398.19 o 
  -8   2   3   114469.43   113475.65   1000.33 o 
  -7   2   3       15.26      216.15    141.38 o 
  -6   2   3     4072.42     4307.76    151.70 o 
  -5   2   3    17570.85    18493.40    300.15 o 
  -4   2   3    31143.09    31805.97    641.29 o 
  -3   2   3    89330.80    86163.38   1428.29 o 
  -2   2   3     4219.99     4681.32    161.47 o 
  -1   2   3    45273.17    46582.13    540.03 o 
   0   2   3    10257.32    11222.02    862.13 o 
   1   2   3    86612.80    85220.66    643.17 o 
   2   2   3     2471.27     2687.59    101.57 o 
   3   2   3     3228.07     3409.62    257.08 o 
   4   2   3       69.16      286.14    177.09 o 
   5   2   3      808.19     1140.92    193.21 o 
   6   2   3     1158.68     1149.96    266.22 o 
   7   2   3        0.74      224.16    305.73 o 
   8   2   3    14446.94    14934.49    711.33 o 
   9   2   3     4204.38     3966.96    534.70 o 
 -11   3   3     2172.36     2666.34    352.90 o 
 -10   3   3       14.07      158.39    218.63 o 
  -9   3   3      608.11      700.08    162.53 o 
  -8   3   3     3608.83     3776.40    161.94 o 
  -7   3   3     9462.24     9540.93    206.59 o 
  -6   3   3    61241.08    59806.67    852.87 o 
  -5   3   3       75.27      235.89     97.95 o 
  -4   3   3    80022.43    77756.84    944.71 o 
  -3   3   3      427.12      623.62    110.44 o 
  -2   3   3     3403.74     3585.10    136.68 o 
  -1   3   3    61493.38    43849.57  14108.93 o 
   0   3   3    19575.43    29225.21    624.48 o 
   1   3   3   209087.19   197918.61   4655.35 o 
   2   3   3    16031.02    14618.28    212.85 o 
   3   3   3     5942.22     5671.70    161.62 o 
   4   3   3      555.15      591.68    335.07 o 
   5   3   3    15845.78    15669.76    618.61 o 
   6   3   3    37596.28    36596.20    924.43 o 
   7   3   3    15955.70    15504.63   1300.27 o 
   8   3   3     2502.86     3156.33    495.97 o 
   9   3   3    14282.75    13009.84    753.31 o 
 -11   4   3    56795.94    59364.16   2574.91 o 
 -10   4   3      216.20      479.69    225.86 o 
  -9   4   3    28402.67    29625.01    468.67 o 
  -8   4   3     3803.77     4420.27    209.56 o 
  -7   4   3    21925.44    21876.64    383.07 o 
  -6   4   3    12310.73    12471.83    316.48 o 
  -5   4   3     8125.88     8057.20    197.43 o 
  -4   4   3   231833.78   204134.09   1329.86 o 
  -3   4   3    17624.16    18307.24    380.79 o 
  -2   4   3    17289.03    18006.73    447.18 o 
  -1   4   3     3029.10     3573.53    391.69 o 
   0   4   3    16017.01    16668.64    849.27 o 
   1   4   3      811.97     1451.54    210.76 o 
   2   4   3      182.22      235.10    180.51 o 
   3   4   3    80004.18    75245.08   1031.61 o 
   4   4   3       27.03      133.86     65.27 o 
   5   4   3     7806.16     7133.25    308.44 o 
   6   4   3       12.32      102.67    392.33 o 
   7   4   3      599.83      789.09    458.30 o 
   8   4   3      154.75      268.20    402.63 o 
   9   4   3     1826.89     2270.63    575.32 o 
 -11   5   3    19721.98    20740.20   1154.08 o 
 -10   5   3      212.02      345.21    191.97 o 
  -9   5   3     8541.88     9137.65    226.34 o 
  -8   5   3     8408.17     8757.81    246.22 o 
  -7   5   3      429.89      526.00    151.36 o 
  -6   5   3        5.24      115.42    168.00 o 
  -5   5   3     7173.79     7188.71    204.75 o 
  -4   5   3      660.85      807.76    169.55 o 
  -3   5   3     2587.67     2909.15    188.75 o 
  -2   5   3    19061.23    18481.59    682.96 o 
  -1   5   3     1540.95     1568.28    184.32 o 
   0   5   3    26176.61    29842.95    603.72 o 
   1   5   3     5550.44     6460.61    255.98 o 
   2   5   3    83328.84    79106.57    997.12 o 
   3   5   3    19437.76    14958.30   8313.24 o 
   4   5   3    49860.37    31278.63   9239.73 o 
   5   5   3     9666.32     8181.37    615.22 o 
   6   5   3    11633.16    10796.32    636.97 o 
   7   5   3     3711.44     3534.38    560.33 o 
   8   5   3     1480.33     1224.13    502.73 o 
 -11   6   3      608.01      828.44    820.08 o 
 -10   6   3     4595.77     5027.41    497.44 o 
  -9   6   3     9565.47     9896.99    308.15 o 
  -8   6   3     6677.44     7145.95    238.14 o 
  -7   6   3    77186.80    77044.11   1099.84 o 
  -6   6   3    31016.27    31376.62    432.10 o 
  -5   6   3     2522.72     2930.45    233.37 o 
  -4   6   3      376.02      391.41    151.63 o 
  -3   6   3      781.77      909.84    109.68 o 
  -2   6   3     3700.61     3364.70    517.46 o 
  -1   6   3   151262.89   147558.66   3227.40 o 
   0   6   3    23193.05    25319.16    756.41 o 
   1   6   3    13683.64    16217.37   3378.35 o 
   2   6   3     1130.75     1193.48    428.86 o 
   3   6   3      231.97      587.44    305.70 o 
   4   6   3    27231.83    17907.84   9794.83 o 
   5   6   3      662.29      293.90    491.71 o 
   6   6   3    10397.88     9909.39    642.92 o 
   7   6   3     6910.22     6239.15    583.73 o 
   8   6   3      884.52     1169.66    545.43 o 
 -11   7   3      310.03      868.77    702.85 o 
 -10   7   3      832.35     1244.95    241.13 o 
  -9   7   3    21972.90    22363.98    605.90 o 
  -8   7   3       92.85      143.09    180.60 o 
  -7   7   3    41115.68    42260.25   1016.07 o 
  -6   7   3     5119.88     4583.79    532.45 o 
  -5   7   3       13.66      143.64    218.25 o 
  -4   7   3      268.63      483.77     95.24 o 
  -3   7   3    10867.88    11020.21    310.59 o 
  -2   7   3     6899.63     6448.61    592.66 o 
  -1   7   3    23177.67    23233.63   1461.97 o 
   0   7   3     4618.37     5168.60    296.52 o 
   1   7   3    35686.16    37238.35   2037.46 o 
   2   7   3    24343.15    26807.48    538.36 o 
   3   7   3    51054.78    48307.87    710.32 o 
   4   7   3     4390.15     4205.60    618.41 o 
   5   7   3     7928.34     7324.23    572.27 o 
   6   7   3    36024.26    34113.20   1072.89 o 
   7   7   3    10412.15     8985.52    743.04 o 
 -11   8   3    13931.09    13094.18   1119.47 o 
 -10   8   3    10826.68    10722.18    367.22 o 
  -9   8   3     1415.05     1538.13    321.13 o 
  -8   8   3     1142.03     1206.39    265.59 o 
  -7   8   3     8295.59     8286.01    334.64 o 
  -6   8   3    28222.40    29621.68   1023.26 o 
  -5   8   3      591.73     1251.76    239.81 o 
  -4   8   3    96388.40    85034.67   1261.30 o 
  -3   8   3    23651.47    15674.42   4877.77 o 
  -2   8   3    35781.15    35051.26    563.89 o 
  -1   8   3    89982.65    94191.34   4341.33 o 
   0   8   3     8356.71     8762.49    567.56 o 
   1   8   3    57263.09    59016.54    969.13 o 
   2   8   3     4219.79     5148.63    379.92 o 
   3   8   3   104741.74   102187.20   6797.94 o 
   4   8   3     2474.35     2685.68    561.60 o 
   5   8   3    10354.77     8527.08    668.68 o 
   6   8   3    16954.06    14617.37    826.78 o 
   7   8   3     3899.75     3306.90    669.03 o 
 -11   9   3    17516.73    19847.52   1329.54 o 
 -10   9   3     1486.64     1586.46    276.07 o 
  -9   9   3    38525.41    38415.82    648.05 o 
  -8   9   3     7106.13     7515.74    349.33 o 
  -7   9   3      196.51      328.43    385.55 o 
  -6   9   3       48.37      929.78    426.66 o 
  -5   9   3    44046.80    43590.26   1563.04 o 
  -4   9   3    61570.86    55540.81   1561.55 o 
  -3   9   3     2931.64     1851.45    770.12 o 
  -2   9   3      179.18      175.62    259.21 o 
  -1   9   3     7501.63     7923.15    375.08 o 
   0   9   3    14687.50    15028.64    776.99 o 
   1   9   3     4912.67     5630.78    403.35 o 
   2   9   3      319.75      995.12    344.05 o 
   3   9   3     3560.56     4313.41    732.17 o 
   4   9   3       59.91      241.25    581.11 o 
   5   9   3     5757.60     4661.85    605.41 o 
   6   9   3     9035.47     7575.56    770.09 o 
 -11  10   3      168.28      699.85    381.89 o 
 -10  10   3     3376.62     3311.07    524.31 o 
  -9  10   3      632.96      969.30    285.52 o 
  -8  10   3      196.25      446.51    271.23 o 
  -7  10   3    86497.59    87770.09   3418.84 o 
  -6  10   3      118.89      520.70    459.55 o 
  -5  10   3     6772.68     6168.08    436.17 o 
  -4  10   3     9969.33     8748.83    807.27 o 
  -3  10   3     3822.95     3314.83    628.34 o 
  -2  10   3   102796.91   102721.46   2882.03 o 
  -1  10   3    21810.69    21367.96    530.09 o 
   0  10   3   154701.53   150629.89   4199.71 o 
   1  10   3     1887.68     1786.47    390.68 o 
   2  10   3     2288.14     2807.01    390.31 o 
   3  10   3    53059.51    48422.77   1334.22 o 
   4  10   3      992.75      846.70    625.21 o 
   5  10   3    34829.88    29564.58   1170.69 o 
   6  10   3     1056.27      611.80    651.92 o 
 -10  11   3    24565.86    25098.06    634.93 o 
  -9  11   3      797.59     1355.05    360.51 o 
  -8  11   3     1674.82     2482.71    480.36 o 
  -7  11   3    46217.57    45921.99   1143.03 o 
  -6  11   3      245.48      469.97    508.43 o 
  -5  11   3   128297.01   128323.20   2084.47 o 
  -4  11   3    15147.35    13568.47    566.93 o 
  -3  11   3      349.66      725.03    682.90 o 
  -2  11   3      842.65     1194.46    323.93 o 
  -1  11   3       99.18       94.41    323.23 o 
   0  11   3    33139.65    36782.11   2216.43 o 
   1  11   3      180.15      427.48    377.00 o 
   2  11   3     6573.78     6401.70    917.96 o 
   3  11   3      257.84     1599.18    718.40 o 
   4  11   3     5245.85     4751.30    819.88 o 
   5  11   3     1219.34      849.58    588.12 o 
 -10  12   3     5087.17     5394.62    542.82 o 
  -9  12   3        1.12      546.99    410.67 o 
  -8  12   3      257.58      915.01    447.99 o 
  -7  12   3     3477.44     3696.37    535.46 o 
  -6  12   3       29.13      869.78    738.95 o 
  -5  12   3     1045.75      710.32    760.14 o 
  -4  12   3     1399.90     1281.31    669.01 o 
  -3  12   3    85939.95    85429.38   3395.89 o 
  -2  12   3    25415.39    29616.49   1766.87 o 
  -1  12   3     7508.85     8105.28    683.71 o 
   0  12   3    15354.10    16956.77   2484.78 o 
   1  12   3    15169.44    15724.46    611.10 o 
   2  12   3     4000.39     4823.77    862.86 o 
   3  12   3       41.27      374.10    743.68 o 
   4  12   3    30135.62    26032.40   1241.14 o 
 -10  13   3    41957.63    45393.28   1349.03 o 
  -9  13   3     1365.11     1719.44    371.46 o 
  -8  13   3    27882.07    28055.86   1387.31 o 
  -7  13   3     5722.70     6017.26    589.03 o 
  -6  13   3    19506.65    21586.55   1043.46 o 
  -5  13   3    24750.23    25364.46   1153.41 o 
  -4  13   3      243.92     -239.70    682.26 o 
  -3  13   3    20447.24    19663.66   1068.96 o 
  -2  13   3    14626.78    15123.57    570.65 o 
  -1  13   3    27820.28    29537.41   1989.06 o 
   0  13   3     9240.24    10038.98    809.53 o 
   1  13   3     2656.64     3784.55   1083.16 o 
   2  13   3       84.85     1746.87    848.35 o 
   3  13   3     4091.92     2997.19    739.40 o 
  -9  14   3     1291.53     1989.17    519.32 o 
  -8  14   3    22444.06    23494.45   2202.05 o 
  -7  14   3     3372.80     3633.88    803.71 o 
  -6  14   3     4818.41     3937.44    875.72 o 
  -5  14   3      685.18      768.47    659.85 o 
  -4  14   3      688.36      920.56    691.48 o 
  -3  14   3    12690.28    13649.87    663.75 o 
  -2  14   3       15.51      616.34    338.40 o 
  -1  14   3      337.64      693.37    336.78 o 
   0  14   3    23632.49    28633.66   1405.44 o 
   1  14   3        4.97      127.31    904.72 o 
   2  14   3      390.06     1406.03    865.46 o 
  -9  15   3      132.60      922.22    557.66 o 
  -8  15   3      163.81      187.74    723.82 o 
  -7  15   3     2278.37     1725.55    880.18 o 
  -6  15   3    37918.61    39245.29   1411.37 o 
  -5  15   3     4751.60     5057.41    764.79 o 
  -4  15   3     3079.80     2874.97    759.62 o 
  -3  15   3      523.01      885.32   1030.85 o 
  -2  15   3     9470.18    11204.48    798.07 o 
  -1  15   3     3163.19     3452.69    396.46 o 
   0  15   3    10938.87    14335.54   1243.53 o 
   1  15   3     2248.68     2067.58   1032.50 o 
  -8  16   3      172.65       45.21    877.26 o 
  -7  16   3      518.67      595.81    714.16 o 
  -6  16   3     3105.40     3716.14    787.47 o 
  -5  16   3     8387.38     8057.10    837.76 o 
  -4  16   3     1489.96     2011.86    713.01 o 
  -3  16   3      402.59     1052.98    520.19 o 
  -2  16   3      216.96      431.82    353.50 o 
  -1  16   3      498.86     1073.63   1048.37 o 
   0  16   3     7866.78    10899.16   1260.38 o 
  -6  17   3     4446.14     5160.41    793.50 o 
  -5  17   3     2660.01     2186.45    700.42 o 
  -4  17   3     1350.87     1641.75    553.43 o 
  -3  17   3    39794.31    41126.67   4845.24 o 
  -2  17   3       45.96       90.50    468.71 o 
   2 -19   4     1634.51     1777.91    767.74 o 
   3 -19   4     7647.35     7531.39    521.03 o 
   4 -19   4     2253.36     2262.40    474.16 o 
   5 -19   4     2276.15     2289.00    490.03 o 
   0 -18   4     5067.72     6631.53    651.35 o 
   1 -18   4      461.43     1866.68    722.06 o 
   2 -18   4    19019.24    18862.71   1050.84 o 
   3 -18   4        2.66      -54.51    394.20 o 
   4 -18   4    36121.82    33146.99   1667.16 o 
   5 -18   4     4793.20     4855.43    487.77 o 
   6 -18   4    21400.73    20555.70    650.81 o 
   7 -18   4     3380.87     3975.78    473.30 o 
  -2 -17   4     2705.27     3680.58   1227.37 o 
  -1 -17   4     4834.74     6268.56   1028.62 o 
   0 -17   4    15303.16    18050.37   3278.26 o 
   1 -17   4    11155.74    12008.84    920.25 o 
   2 -17   4    20916.55    20975.58    828.82 o 
   3 -17   4       18.89      223.01    409.85 o 
   4 -17   4     4118.72     3901.98    648.98 o 
   5 -17   4     3236.36     3308.47    450.39 o 
   6 -17   4      128.87      750.19    476.02 o 
   7 -17   4    20271.20    19446.42    969.94 o 
   8 -17   4     7004.29     7643.98    630.07 o 
  -3 -16   4      547.97     1670.28   1060.92 o 
  -2 -16   4     3392.23     3753.71    681.71 o 
  -1 -16   4    33739.98    41125.18   1610.06 o 
   0 -16   4    15609.77    19153.60   1117.25 o 
   1 -16   4     8252.70     7639.26    638.58 o 
   2 -16   4      134.14      487.06    348.88 o 
   3 -16   4    20946.68    19332.20   1270.29 o 
   4 -16   4    29937.96    29567.74    867.99 o 
   5 -16   4     8931.61     7515.70    465.28 o 
   6 -16   4    59217.16    59599.99   1116.26 o 
   7 -16   4      233.78      200.00    331.05 o 
   8 -16   4    11493.80    11802.48   1152.92 o 
  -4 -15   4    64277.52    68447.41  14892.47 o 
  -3 -15   4     1737.66     2815.85    598.47 o 
  -2 -15   4     2416.09     3663.35    642.85 o 
  -1 -15   4    18171.52    21790.07    841.78 o 
   0 -15   4     5670.76     6156.19    824.08 o 
   1 -15   4    75700.64    70747.48   7588.51 o 
   2 -15   4     1041.58      978.85    392.84 o 
   3 -15   4    13850.80    12633.76    512.79 o 
   4 -15   4    12930.69    12882.11    652.63 o 
   5 -15   4      763.50     1124.34    356.85 o 
   6 -15   4    11355.90    11147.12    495.60 o 
   7 -15   4    10135.72     9057.93    760.18 o 
   8 -15   4     4304.69     4234.29    613.21 o 
   9 -15   4       62.26       87.29   1087.89 o 
  -5 -14   4      636.91      520.16   1007.22 o 
  -4 -14   4      155.75     1307.28    595.15 o 
  -3 -14   4    12329.84    13761.74    675.04 o 
  -2 -14   4      664.18      914.95    584.13 o 
  -1 -14   4     5589.76     6947.72    874.89 o 
   0 -14   4     4414.99     4471.70    369.48 o 
   1 -14   4      685.17      940.89    452.96 o 
   2 -14   4     3080.56     3481.47    912.40 o 
   3 -14   4    22891.58    21999.21    866.03 o 
   4 -14   4    34699.25    32781.20   1503.35 o 
   5 -14   4    17529.50    16647.07    806.67 o 
   6 -14   4      213.93      385.41    325.52 o 
   7 -14   4      624.78     1118.87    506.55 o 
   8 -14   4     1372.21     1272.79    522.42 o 
   9 -14   4     3086.90     3258.08    593.69 o 
  -5 -13   4    19979.61    19856.73    857.48 o 
  -4 -13   4    41326.98    43988.78   4572.70 o 
  -3 -13   4       18.97      528.54    513.09 o 
  -2 -13   4    24707.68    31077.03    938.26 o 
  -1 -13   4      201.61      856.66    478.02 o 
   0 -13   4   101712.59   109545.48   1348.98 o 
   1 -13   4     6167.26     5526.37    479.88 o 
   2 -13   4      700.78     1542.35    483.28 o 
   3 -13   4    12180.17    12167.85    598.32 o 
   4 -13   4    20803.20    20262.74    641.50 o 
   5 -13   4    24659.56    23847.54    608.16 o 
   6 -13   4      440.55      713.67    282.24 o 
   7 -13   4     4176.52     3906.50    482.32 o 
   8 -13   4     2006.43     1803.86    511.92 o 
   9 -13   4     6634.09     6518.84    567.29 o 
  10 -13   4     6088.64     6329.08    583.83 o 
  -6 -12   4    11628.03    10951.12    703.45 o 
  -5 -12   4     8330.86     8471.83   1422.41 o 
  -4 -12   4      957.17      693.60    550.75 o 
  -3 -12   4      158.01      199.34    534.34 o 
  -2 -12   4     2261.19     3275.09    469.30 o 
  -1 -12   4     1405.26     1523.20    272.81 o 
   0 -12   4    12385.77    12361.45    897.63 o 
   1 -12   4     7763.66     8710.72    651.23 o 
   2 -12   4      438.83     1091.31    411.92 o 
   3 -12   4    20614.55    19376.72    609.55 o 
   4 -12   4    18939.17    18552.12    566.19 o 
   5 -12   4     2186.70     2019.94    381.65 o 
   6 -12   4    40307.99    38940.11    880.51 o 
   7 -12   4    10383.52    10098.44    565.15 o 
   8 -12   4       55.05      541.11    432.29 o 
   9 -12   4       27.08      230.97    397.74 o 
  10 -12   4      166.72      547.80    448.33 o 
  -7 -11   4     3159.16     3681.78    537.14 o 
  -6 -11   4      257.45      647.62    477.08 o 
  -5 -11   4    20304.79    18399.48    827.71 o 
  -4 -11   4       47.68      382.59    546.93 o 
  -3 -11   4    19107.45    22546.62   3251.23 o 
  -2 -11   4     3223.34     3939.79    680.46 o 
  -1 -11   4     1703.42     1814.99    446.39 o 
   0 -11   4    54681.68    56880.52   4065.36 o 
   1 -11   4    16481.38    17494.11    872.26 o 
   2 -11   4     3570.98     3540.51    515.18 o 
   3 -11   4    40070.00    37950.66    765.25 o 
   4 -11   4     2248.20     2271.73    311.96 o 
   5 -11   4        3.94      170.55    281.76 o 
   6 -11   4    24064.99    22994.21    536.96 o 
   7 -11   4     7397.66     7186.23    520.53 o 
   8 -11   4    50807.32    47224.14    998.38 o 
   9 -11   4       21.70      396.48    421.21 o 
  10 -11   4      227.66      118.32    429.52 o 
  -7 -10   4       23.52      585.98    451.70 o 
  -6 -10   4     7588.76     7551.99    612.10 o 
  -5 -10   4      252.57      749.00    490.35 o 
  -4 -10   4     1973.55     2471.35    581.39 o 
  -3 -10   4    70230.30    74355.87   5514.78 o 
  -2 -10   4    18285.05    17732.14    575.64 o 
  -1 -10   4    10581.43    12435.41   1246.38 o 
   0 -10   4        7.05      179.53    411.51 o 
   1 -10   4    40856.55    40877.34    804.24 o 
   2 -10   4      288.56      457.19    256.96 o 
   3 -10   4     5680.34     5286.35    348.50 o 
   4 -10   4     5952.02     5674.35    329.08 o 
   5 -10   4    10413.48    10165.37    652.09 o 
   6 -10   4    31892.19    31316.16    887.09 o 
   7 -10   4    10092.20     9852.26    506.19 o 
   8 -10   4     7076.87     7926.90    524.55 o 
   9 -10   4      265.39      577.10    417.48 o 
  10 -10   4    17705.98    17246.87    705.70 o 
  -8  -9   4     2541.47     2897.11    526.81 o 
  -7  -9   4       33.59      290.58    442.29 o 
  -6  -9   4    17118.77    16127.85    661.82 o 
  -5  -9   4     1954.82     2134.73    481.88 o 
  -4  -9   4     9662.48    10146.11    664.13 o 
  -3  -9   4      386.28      777.06    487.44 o 
  -2  -9   4    31081.75    33943.38   2282.64 o 
  -1  -9   4      371.67     1261.80    777.22 o 
   0  -9   4      527.97     1123.50    445.26 o 
   1  -9   4     1358.08     1652.88    251.20 o 
   2  -9   4    36799.34    35611.47    465.82 o 
   3  -9   4   157938.78   145758.14   3277.59 o 
   4  -9   4       98.34      359.57    245.11 o 
   5  -9   4   102420.28    94632.84   2506.80 o 
   6  -9   4    11640.73    11438.51    509.10 o 
   7  -9   4    26468.01    25532.72    714.92 o 
   8  -9   4    12194.48    11447.17    536.02 o 
   9  -9   4       87.19      204.22    403.17 o 
  10  -9   4    33592.62    32129.37    925.01 o 
  -8  -8   4      394.48     1131.07    394.99 o 
  -7  -8   4    28756.35    25903.48    870.00 o 
  -6  -8   4     4399.29     4708.03    443.57 o 
  -5  -8   4    32989.38    32793.19    948.21 o 
  -4  -8   4    11163.89    12013.08    784.82 o 
  -3  -8   4     5911.73     6000.04    489.34 o 
  -2  -8   4    94376.03    34103.14  41088.49 o 
  -1  -8   4     6843.60     6594.44    505.24 o 
   0  -8   4   101273.48   102610.85   3093.80 o 
   1  -8   4     8104.10     8048.71    333.78 o 
   2  -8   4    21098.57    21931.99    430.90 o 
   3  -8   4       68.51      529.02    218.45 o 
   4  -8   4    17992.67    17308.02    373.02 o 
   5  -8   4    15623.94    14559.40    372.26 o 
   6  -8   4     3484.40     1559.57   1616.87 o 
   7  -8   4      772.66      814.90    365.90 o 
   8  -8   4      307.14      348.53    345.00 o 
   9  -8   4      379.45      448.50    410.12 o 
  10  -8   4    17903.22    17673.51    732.32 o 
  -9  -7   4     3550.06     3562.07    403.03 o 
  -8  -7   4     1724.88     2022.60    347.70 o 
  -7  -7   4     2666.08     2883.39    381.41 o 
  -6  -7   4       37.56      679.58    476.33 o 
  -5  -7   4      698.61     1446.00    348.78 o 
  -4  -7   4    42287.93    39096.74   1574.05 o 
  -3  -7   4    20375.09    18218.34    573.84 o 
  -2  -7   4     1683.92     1988.83    387.34 o 
  -1  -7   4     2086.56     2214.86    390.59 o 
   0  -7   4    11238.66    10530.52    241.89 o 
   1  -7   4     2391.63     2439.31    113.99 o 
   2  -7   4   174975.86   162531.94   1466.40 o 
   3  -7   4   147503.66   137137.45   3562.70 o 
   4  -7   4    39195.77    38540.52    540.17 o 
   5  -7   4     8687.82     8001.07    339.77 o 
   6  -7   4     2419.55     2570.62    151.10 o 
   7  -7   4    74470.11    76931.70   2946.03 o 
   8  -7   4       13.02      153.78    262.85 o 
   9  -7   4    40535.22    42608.93   1022.87 o 
  10  -7   4    13033.96    13407.89    618.05 o 
  -9  -6   4     7808.99     7008.76    638.26 o 
  -8  -6   4    26807.34    25336.07    912.25 o 
  -7  -6   4    19585.02    17326.78    650.52 o 
  -6  -6   4     9685.09     9540.83    443.68 o 
  -5  -6   4    68374.63    65351.96    983.50 o 
  -4  -6   4       45.45      684.03    322.32 o 
  -3  -6   4    98952.33    94252.34    954.39 o 
  -2  -6   4     9651.48    11984.42   3481.05 o 
  -1  -6   4   208820.08   191086.34   1415.61 o 
   0  -6   4    80254.10    80126.01    689.73 o 
   1  -6   4    15832.65    17167.68    277.80 o 
   2  -6   4   208383.23   190578.59   2322.67 o 
   3  -6   4       51.86      -41.64     96.83 o 
   4  -6   4    51424.05    50676.82    335.33 o 
   5  -6   4      123.25      162.03    231.94 o 
   6  -6   4     3721.47     3775.49    185.44 o 
   7  -6   4     7046.21     7742.92    252.03 o 
   8  -6   4    12617.46    14013.50    580.85 o 
   9  -6   4     8284.90     8811.11    782.98 o 
  10  -6   4     5904.94     7077.33    603.06 o 
  -9  -5   4     1969.49     1738.92    324.30 o 
  -8  -5   4    36840.87    33548.75   1007.81 o 
  -7  -5   4     8712.07     8347.56    383.03 o 
  -6  -5   4     1372.93     1576.28    309.59 o 
  -5  -5   4     5484.08     5445.63    313.91 o 
  -4  -5   4      700.45      598.58    253.71 o 
  -3  -5   4     7713.25     7994.98    312.21 o 
  -2  -5   4     5496.17     5958.01    842.20 o 
  -1  -5   4    16494.78    17564.22    381.12 o 
   0  -5   4     9273.62     9475.43    155.28 o 
   1  -5   4   103743.45   100196.87   2407.54 o 
   2  -5   4    60950.70    61751.23   1499.23 o 
   3  -5   4    13817.93    13829.85    212.70 o 
   4  -5   4     1551.77     2000.14    152.35 o 
   5  -5   4    24518.10    25665.67    465.76 o 
   6  -5   4     8517.40    10063.77    453.14 o 
   7  -5   4    40822.93    41469.04    849.98 o 
   8  -5   4    12024.34    11860.34   1914.27 o 
   9  -5   4     6457.26     6535.52    544.56 o 
  10  -5   4     6327.65     7812.97    649.60 o 
 -10  -4   4       45.46      579.52    321.10 o 
  -9  -4   4      540.21      724.65    305.10 o 
  -8  -4   4    30247.03    28375.52    524.88 o 
  -7  -4   4    21723.65    19833.02    447.46 o 
  -6  -4   4    85747.18    78780.61   1149.77 o 
  -5  -4   4      596.09      514.12    214.58 o 
  -4  -4   4    48132.48    46072.47   1386.90 o 
  -3  -4   4    46773.72    45442.98    664.25 o 
  -2  -4   4     2606.55     2731.73    174.50 o 
  -1  -4   4   239408.28   218559.45   2664.39 o 
   0  -4   4       35.90      385.48    159.31 o 
   1  -4   4    87447.16    87572.88   1341.00 o 
   2  -4   4     5498.20     6052.43    240.28 o 
   3  -4   4    14427.69    15366.36    463.36 o 
   4  -4   4    69364.00    70372.51   1909.72 o 
   5  -4   4    71351.13    71481.61    878.12 o 
   6  -4   4    40974.92    42606.85    760.26 o 
   7  -4   4     4513.63     4434.95    377.43 o 
   8  -4   4     3426.97     3470.38    254.71 o 
   9  -4   4      479.51      593.06    396.51 o 
  10  -4   4     4740.52     4517.62    517.86 o 
 -10  -3   4     4188.63     4232.99    350.37 o 
  -9  -3   4    14271.21    14466.60    486.17 o 
  -8  -3   4     4954.88     5190.06    299.25 o 
  -7  -3   4      175.94       91.47    241.64 o 
  -6  -3   4    55686.96    52929.46    410.79 o 
  -5  -3   4     5744.42     5897.86    168.89 o 
  -4  -3   4   102694.77    95378.86    741.44 o 
  -3  -3   4      298.98      394.53     81.14 o 
  -2  -3   4     1586.96     1870.49    108.07 o 
  -1  -3   4    40778.78    42624.80    325.18 o 
   0  -3   4    54990.19    58756.02    433.54 o 
   1  -3   4    39525.16    40912.04    437.08 o 
   2  -3   4    48096.37    51312.32    807.29 o 
   3  -3   4    41154.89    42365.21    522.43 o 
   4  -3   4     6238.51     6351.78    219.82 o 
   5  -3   4      962.97     1069.05    189.54 o 
   6  -3   4     5132.05     5037.09    294.21 o 
   7  -3   4    14001.24    14793.08    377.21 o 
   8  -3   4     3735.68     4029.40    385.74 o 
   9  -3   4    23032.21    24065.10    797.68 o 
  10  -3   4    18976.37    19068.48    808.41 o 
 -10  -2   4       45.33      504.70    272.72 o 
  -9  -2   4      437.14      488.38    254.95 o 
  -8  -2   4     3602.17     3439.73    272.62 o 
  -7  -2   4    36114.49    35258.31    381.32 o 
  -6  -2   4    17386.73    16652.71    258.22 o 
  -5  -2   4    47530.88    47961.56    826.58 o 
  -4  -2   4     6383.35     6725.40    163.82 o 
  -3  -2   4     3098.77     3408.22    240.68 o 
  -2  -2   4   118385.84   116481.34    485.53 o 
  -1  -2   4     7766.17     8471.36    125.49 o 
   0  -2   4       24.57      178.42    118.47 o 
   1  -2   4     2672.91     3521.06    124.28 o 
   2  -2   4   131182.81   130068.46    747.05 o 
   3  -2   4    31688.44    32157.11    352.35 o 
   4  -2   4    25137.21    25055.03    363.44 o 
   5  -2   4     6796.26     7256.34    181.85 o 
   6  -2   4      628.73      956.71    163.23 o 
   7  -2   4     8925.39     9983.05   1024.91 o 
   8  -2   4    11534.93    11568.04    557.78 o 
   9  -2   4    63995.29    67330.41   1253.80 o 
  10  -2   4      469.94      388.32    478.14 o 
 -11  -1   4    27096.27    26982.52   1167.96 o 
 -10  -1   4     1544.14     1839.62    409.50 o 
  -9  -1   4    13298.59    13610.08    374.51 o 
  -8  -1   4    14417.32    14326.11    296.30 o 
  -7  -1   4    90230.17    86142.97   1364.25 o 
  -6  -1   4     2694.27     2818.46    161.30 o 
  -5  -1   4    11060.09    11030.78    223.81 o 
  -4  -1   4    33222.58    32512.61    352.75 o 
  -3  -1   4    90489.13    86924.57    741.76 o 
  -2  -1   4      929.35     1293.57    129.08 o 
  -1  -1   4    18640.41    21889.47    728.07 o 
   0  -1   4    44620.31    49451.73   1178.90 o 
   1  -1   4      241.37      558.30    109.58 o 
   2  -1   4      481.69      573.62     93.03 o 
   3  -1   4    49357.77    52500.82   1583.51 o 
   4  -1   4     3773.76     3823.28    164.46 o 
   5  -1   4      248.78      367.63    133.90 o 
   6  -1   4     8602.74     8615.76    235.75 o 
   7  -1   4      468.68      425.27    209.58 o 
   8  -1   4    11787.81    11448.66    610.70 o 
   9  -1   4    18527.06    19976.83    807.76 o 
  10  -1   4    18231.25    18883.24    821.66 o 
 -11   0   4      819.82      781.89    305.93 o 
 -10   0   4      980.81     1331.10    261.00 o 
  -9   0   4     2233.87     2409.80    238.76 o 
  -8   0   4      927.46     1223.38    190.27 o 
  -7   0   4     1963.68     2345.91    148.59 o 
  -6   0   4     5624.58     5335.09    170.98 o 
  -5   0   4    12228.55    12318.79    162.50 o 
  -4   0   4     2668.39     2612.78     98.48 o 
  -3   0   4   135466.89   124147.78   1571.61 o 
  -2   0   4    80993.41    77660.58    875.70 o 
  -1   0   4    47119.34    51356.93   1234.65 o 
   0   0   4     6765.92     7794.64    129.78 o 
   1   0   4    83423.72    81925.28    601.08 o 
   2   0   4    20237.69    21742.48    929.65 o 
   3   0   4     9860.43    10117.92    221.52 o 
   4   0   4    21191.02    21113.00    332.15 o 
   5   0   4      556.49      608.99    150.38 o 
   6   0   4    99733.88    98960.18    690.68 o 
   7   0   4     2005.65     2205.86    215.16 o 
   8   0   4    23367.14    23909.56    792.69 o 
   9   0   4    58172.88    61003.98   1259.60 o 
 -11   1   4     1410.29     1596.42    305.41 o 
 -10   1   4    26980.38    28283.04    914.17 o 
  -9   1   4     8851.87     9198.00    272.85 o 
  -8   1   4     9745.47    10392.74    316.44 o 
  -7   1   4    32806.96    33645.41    394.08 o 
  -6   1   4    26161.43    26153.83    530.10 o 
  -5   1   4     8830.17     9044.41    442.77 o 
  -4   1   4   158726.13   146723.97   2192.39 o 
  -3   1   4      133.41      259.49     91.13 o 
  -2   1   4     5459.45     5819.76    166.34 o 
  -1   1   4    85643.43    83841.87    653.19 o 
   0   1   4    24599.45    25586.53    248.01 o 
   1   1   4   216315.09   187398.86   5676.17 o 
   2   1   4     2765.47     2094.93    627.36 o 
   3   1   4     3457.39     3605.08    183.70 o 
   4   1   4      352.32      711.45    139.11 o 
   5   1   4     1149.48     1146.88    178.52 o 
   6   1   4    37004.05    37316.15    959.34 o 
   7   1   4    25391.78    25903.26    541.09 o 
   8   1   4       25.29      518.36    443.88 o 
   9   1   4     5154.44     5495.48    524.32 o 
 -11   2   4     9321.88     9784.80    674.81 o 
 -10   2   4     6325.15     6394.14    312.77 o 
  -9   2   4    15592.86    14848.75    973.95 o 
  -8   2   4     2696.60     2764.11    147.71 o 
  -7   2   4     8698.40     8747.14    188.95 o 
  -6   2   4     2518.05     2715.42    111.78 o 
  -5   2   4      316.70      471.97     87.07 o 
  -4   2   4    16838.97    17083.32    203.74 o 
  -3   2   4     3033.82     3462.99    202.80 o 
  -2   2   4     4832.98     5082.27    179.35 o 
  -1   2   4   106801.75   101286.12   1403.41 o 
   0   2   4   197389.39   176538.92   3031.67 o 
   1   2   4    17702.93    18428.38    232.98 o 
   2   2   4     7500.04     8017.63    430.08 o 
   3   2   4    19122.24    18904.40    494.60 o 
   4   2   4      263.03      510.16    186.36 o 
   5   2   4    54715.38    53636.26    915.76 o 
   6   2   4    84459.68    83374.14   1683.30 o 
   7   2   4    13691.16    13486.27    628.21 o 
   8   2   4    33551.43    32647.64    961.73 o 
   9   2   4        4.33      609.84    460.36 o 
 -11   3   4      410.72      556.56    522.24 o 
 -10   3   4      500.81      748.51    218.15 o 
  -9   3   4    35688.31    36215.21    641.38 o 
  -8   3   4     4022.08     4138.07    170.86 o 
  -7   3   4    37153.28    36894.41    348.73 o 
  -6   3   4      758.53      803.73    189.61 o 
  -5   3   4     9278.16     9236.05    345.68 o 
  -4   3   4   162830.09   146814.25   2515.79 o 
  -3   3   4     3690.47     3916.65    123.08 o 
  -2   3   4   203364.97   183036.41   2223.18 o 
  -1   3   4    26868.40    27575.61    375.97 o 
   0   3   4   171447.63   161564.45   1765.68 o 
   1   3   4    84346.75    83422.94   1487.47 o 
   2   3   4      363.89      438.93    130.43 o 
   3   3   4    70118.08    62279.25   1329.81 o 
   4   3   4    21582.63    18428.60    558.24 o 
   5   3   4    54835.70    48222.42    996.19 o 
   6   3   4    17896.90    17421.48    391.74 o 
   7   3   4      238.47      281.30    400.51 o 
   8   3   4      576.09      957.30    494.65 o 
   9   3   4     4482.29     4302.82    619.19 o 
 -11   4   4      290.27     1107.98    599.51 o 
 -10   4   4      814.42     1001.56    226.76 o 
  -9   4   4    11270.44    11788.40    273.10 o 
  -8   4   4     3644.24     3790.91    181.12 o 
  -7   4   4    51253.51    50714.87    482.62 o 
  -6   4   4     1251.42     1509.71    171.90 o 
  -5   4   4    68479.91    67388.40    643.18 o 
  -4   4   4    13258.00    13269.96    448.15 o 
  -3   4   4      214.51      401.37     97.60 o 
  -2   4   4     1443.01     1560.76    140.47 o 
  -1   4   4    36561.95    35426.86    530.21 o 
   0   4   4    13849.17    15645.27    496.79 o 
   1   4   4      108.11      304.93    120.34 o 
   2   4   4    18500.40    18397.78    945.74 o 
   3   4   4     2509.52     2626.64    146.06 o 
   4   4   4    37335.45     4224.79   1510.32 o 
   5   4   4    34794.13    26369.49   4819.40 o 
   6   4   4     1521.54     1228.19    441.92 o 
   7   4   4     8203.73     7207.94    542.04 o 
   8   4   4      173.49       99.12    491.21 o 
 -11   5   4        1.49      697.21    613.85 o 
 -10   5   4    29698.39    31413.94   2193.52 o 
  -9   5   4    11691.20    12044.33    315.39 o 
  -8   5   4     3477.46     3647.23    205.27 o 
  -7   5   4    16611.07    17071.74    341.00 o 
  -6   5   4    10599.88    10097.06    253.59 o 
  -5   5   4    32000.05    30673.19    689.35 o 
  -4   5   4    49821.90    47563.21   1012.14 o 
  -3   5   4   114163.77   106137.23    993.75 o 
  -2   5   4    23064.19    21327.68    713.83 o 
  -1   5   4     1191.23     1917.26    297.80 o 
   0   5   4   173441.00   177301.27   1627.46 o 
   1   5   4    16545.92    18451.65    366.27 o 
   2   5   4    30017.30    32087.32   1108.27 o 
   3   5   4     3668.94     3428.49    250.03 o 
   4   5   4     7277.80     6479.43    567.79 o 
   5   5   4    38861.54    34070.96    924.42 o 
   6   5   4      367.14      489.99    452.56 o 
   7   5   4    17352.58    15682.93    753.57 o 
   8   5   4    27934.42    26341.28    991.32 o 
 -11   6   4      140.29     1018.20    634.28 o 
 -10   6   4    41874.36    43098.13   2846.02 o 
  -9   6   4       24.20      201.50    177.79 o 
  -8   6   4    96993.10    92950.38   2733.88 o 
  -7   6   4    56193.02    56139.78    587.00 o 
  -6   6   4      268.96      483.50    192.97 o 
  -5   6   4    56456.46    54860.59    877.38 o 
  -4   6   4      332.21      330.95    163.62 o 
  -3   6   4    25809.16    23553.46    756.52 o 
  -2   6   4     6691.05     5400.47   2100.31 o 
  -1   6   4    10674.06    14002.05   2773.57 o 
   0   6   4     8674.10     9039.79    406.09 o 
   1   6   4     4479.93     5191.16    410.32 o 
   2   6   4    16011.00    16179.86    347.09 o 
   3   6   4     7033.99     5906.01    406.52 o 
   4   6   4     9598.14     8294.37    643.40 o 
   5   6   4     4427.07     3827.06    523.53 o 
   6   6   4    10402.12     9411.58    649.89 o 
   7   6   4     4602.48     4662.22    623.63 o 
 -11   7   4     1320.04     1922.86    745.67 o 
 -10   7   4    12074.20    12601.87    495.50 o 
  -9   7   4       14.07      234.76    228.39 o 
  -8   7   4    12101.76    11813.68    368.18 o 
  -7   7   4     7519.98     8254.19    621.10 o 
  -6   7   4     3916.75     4036.55    249.35 o 
  -5   7   4    25023.92    23897.29    840.38 o 
  -4   7   4    32548.98    30838.32    875.64 o 
  -3   7   4    73265.67    69624.11    652.60 o 
  -2   7   4    26742.85    22039.97  11254.99 o 
  -1   7   4      194.95      645.75    375.61 o 
   0   7   4      210.44      340.02    266.63 o 
   1   7   4      475.07      793.18    236.29 o 
   2   7   4     6311.87     7610.89   1335.14 o 
   3   7   4     8312.33     8313.06    673.92 o 
   4   7   4    43826.19    39127.37   1010.19 o 
   5   7   4    13928.42    12330.55    717.48 o 
   6   7   4     4068.49     3889.90    616.37 o 
   7   7   4     5122.69     5014.57    648.56 o 
 -11   8   4    19078.98    17012.33   1173.83 o 
 -10   8   4    16891.44    17185.06    547.87 o 
  -9   8   4      286.21      537.07    246.54 o 
  -8   8   4    47466.96    47056.91    614.15 o 
  -7   8   4     1201.48     1675.91    277.76 o 
  -6   8   4    18301.65    18099.67    396.35 o 
  -5   8   4     5111.84     5136.12    530.39 o 
  -4   8   4    18838.68    18135.38    272.34 o 
  -3   8   4    40375.99    40544.31   1143.18 o 
  -2   8   4    54412.86    44761.27  24212.50 o 
  -1   8   4    15212.50    15656.28    405.61 o 
   0   8   4     4106.31     4599.27    323.55 o 
   1   8   4     1666.36     1622.43    333.93 o 
   2   8   4      195.24      556.71    306.42 o 
   3   8   4      651.88     2575.11    565.44 o 
   4   8   4      211.24       99.59    510.23 o 
   5   8   4     9682.32     8250.86    660.12 o 
   6   8   4    10904.35     8877.38    748.20 o 
 -11   9   4     8580.73     9758.87    500.88 o 
 -10   9   4      122.39      551.91    268.66 o 
  -9   9   4     2242.42     2345.92    309.61 o 
  -8   9   4    18364.01    19131.25    793.86 o 
  -7   9   4     2482.14     2914.31    335.83 o 
  -6   9   4    17413.42    16683.43    515.62 o 
  -5   9   4    21376.13    20172.62   1367.48 o 
  -4   9   4      782.04      906.82    168.59 o 
  -3   9   4     5966.65     7024.86    783.42 o 
  -2   9   4    31578.17    26469.94   7774.48 o 
  -1   9   4    11778.16    12015.91    412.50 o 
   0   9   4     4403.35     5353.20    364.92 o 
   1   9   4    34063.13    34713.35    644.38 o 
   2   9   4     7116.18     6795.59    805.52 o 
   3   9   4    19095.21    15663.97    879.43 o 
   4   9   4     4603.89     3995.92    591.56 o 
   5   9   4    41581.27    36001.66   1186.77 o 
   6   9   4     5619.88     5297.70    726.84 o 
 -11  10   4     1429.03     1930.50    450.99 o 
 -10  10   4     8458.22     8550.73    407.35 o 
  -9  10   4     4428.00     4705.59    433.27 o 
  -8  10   4      878.71     1336.94    371.52 o 
  -7  10   4      513.17      845.75    500.98 o 
  -6  10   4    11929.43    11744.68    831.32 o 
  -5  10   4    50419.92    41683.89   1910.84 o 
  -4  10   4    16730.44    15506.98    313.50 o 
  -3  10   4    43264.67    45701.21   1292.84 o 
  -2  10   4    16807.95    19098.96   1828.13 o 
  -1  10   4    24310.20    24273.77    502.95 o 
   0  10   4    18383.84    19123.03   1533.80 o 
   1  10   4    19086.79    19298.66    569.14 o 
   2  10   4    45095.72    46594.22   1305.32 o 
   3  10   4      400.91      412.86    608.57 o 
   4  10   4    16987.48    15157.27    928.24 o 
   5  10   4    10229.94     9025.34    841.53 o 
 -10  11   4     1734.13     2481.91    359.43 o 
  -9  11   4      643.44      981.30    338.13 o 
  -8  11   4    10272.98    10882.76   1002.75 o 
  -7  11   4      471.31     1112.27    513.07 o 
  -6  11   4    11296.06    10452.85   1020.44 o 
  -5  11   4    11061.86    13115.37   1034.12 o 
  -4  11   4    11178.37    10083.02    787.03 o 
  -3  11   4     8603.13     9539.61    827.40 o 
  -2  11   4     1743.01     2924.95    562.62 o 
  -1  11   4      189.24      674.10    314.30 o 
   0  11   4       14.59      301.15    365.24 o 
   1  11   4      877.64      304.68    849.27 o 
   2  11   4    13688.34    13999.46    947.95 o 
   3  11   4    22009.79    19142.97   1073.20 o 
   4  11   4    28718.74    24189.59   1072.31 o 
   5  11   4      366.04      430.71    653.20 o 
 -10  12   4     3752.49     4127.78    435.62 o 
  -9  12   4     7434.37     7177.84    473.46 o 
  -8  12   4     4333.65     4217.47    445.09 o 
  -7  12   4     1297.68     2184.18    824.51 o 
  -6  12   4    25070.38    26295.64   1282.45 o 
  -5  12   4    13636.72    13877.29    983.72 o 
  -4  12   4    34526.47    37987.69   1301.69 o 
  -3  12   4    58855.10    48389.05  20766.83 o 
  -2  12   4      698.00      921.96    499.85 o 
  -1  12   4    68543.01    79585.70   3750.41 o 
   0  12   4     1734.03     1864.24    379.41 o 
   1  12   4     5233.49     4027.75    897.74 o 
   2  12   4    30028.10    27791.44   1209.93 o 
   3  12   4    12733.27    10669.51    982.00 o 
   4  12   4    41460.21    33400.33   1289.64 o 
 -10  13   4      856.76     1115.32    398.33 o 
  -9  13   4     7127.42     7691.22    630.65 o 
  -8  13   4    25322.59    25705.77   1321.36 o 
  -7  13   4     1267.19      489.99    775.99 o 
  -6  13   4    35587.27    36127.97   1324.26 o 
  -5  13   4     3870.17     3924.27    825.22 o 
  -4  13   4     8938.20     8721.76    862.12 o 
  -3  13   4      824.86     1099.77    494.27 o 
  -2  13   4      612.83     1552.90    517.91 o 
  -1  13   4    25799.76    26959.05   2345.81 o 
   0  13   4       21.81      226.18    995.75 o 
   1  13   4      651.32      452.86   1012.11 o 
   2  13   4     4507.42     4937.51    826.84 o 
   3  13   4     3871.15     4143.77    875.96 o 
  -9  14   4     7313.14     6966.10    900.23 o 
  -8  14   4      547.15     -354.39    844.40 o 
  -7  14   4    18983.62    20717.50   1278.23 o 
  -6  14   4    48750.90    52128.77   1616.39 o 
  -5  14   4     1657.63     1310.33    767.06 o 
  -4  14   4    37193.06    40900.32   1287.07 o 
  -3  14   4      426.15     1075.96    547.54 o 
  -2  14   4     1394.92     2521.15    549.74 o 
  -1  14   4    15589.50    19491.40   1559.91 o 
   0  14   4     1674.44     2539.50   1102.83 o 
   1  14   4    43165.07    47792.85   1660.72 o 
   2  14   4       18.30     1898.47    884.99 o 
  -8  15   4      342.05      138.03    913.80 o 
  -7  15   4    24019.71    26440.77   1266.30 o 
  -6  15   4    11959.43    12062.76   1001.63 o 
  -5  15   4     4349.23     5159.92    790.98 o 
  -4  15   4    33174.34    32430.41   6961.74 o 
  -3  15   4     6668.73     8513.29    708.02 o 
  -2  15   4     4310.58     5284.50    603.65 o 
  -1  15   4     3518.32     4688.04   1057.85 o 
   0  15   4     2227.05     2444.55   1106.75 o 
   1  15   4       28.79     1029.41    908.59 o 
  -7  16   4    15824.74    18013.78   1220.96 o 
  -6  16   4     6578.83     7381.66    872.70 o 
  -5  16   4      574.50     1154.27    708.12 o 
  -4  16   4     3657.97     4741.51    622.66 o 
  -3  16   4       96.71      738.13    542.70 o 
  -2  16   4     9523.78    13333.54    845.07 o 
  -1  16   4       23.85     1004.86    943.40 o 
  -5  17   4     5358.51     5394.02   2295.60 o 
  -4  17   4     1068.79     1922.61    601.34 o 
  -3  17   4     1252.20     1971.57    583.45 o 
   1 -19   5     4557.70     5724.39    854.98 o 
   2 -19   5     6173.24     6928.66    906.13 o 
   3 -19   5     8566.59     8193.57    545.27 o 
   4 -19   5     1780.42     1949.44    493.00 o 
   5 -19   5       58.40      223.46    744.17 o 
  -1 -18   5      784.17      908.44    601.94 o 
   0 -18   5    16136.17    19811.84   1102.45 o 
   1 -18   5     6678.84     8147.67    900.80 o 
   2 -18   5    12231.67    11640.69   1133.54 o 
   3 -18   5     2515.42     2518.49    478.72 o 
   4 -18   5     6425.55     6054.72   1222.86 o 
   5 -18   5      141.79      148.67    393.55 o 
   6 -18   5     5751.76     5042.37    469.20 o 
   7 -18   5    15074.76    14118.85    733.49 o 
  -2 -17   5     2861.14     4429.12    674.95 o 
  -1 -17   5     7395.93     9750.64   1655.66 o 
   0 -17   5      626.04      164.78    787.10 o 
   1 -17   5    34676.27    40367.80   1436.82 o 
   2 -17   5      271.39      756.27    464.15 o 
   3 -17   5     1582.70      892.43    431.61 o 
   4 -17   5     6207.26     5164.20    452.46 o 
   5 -17   5     8535.88     9013.53    603.38 o 
   6 -17   5     4151.78     4447.16    451.71 o 
   7 -17   5      137.66      457.05    370.51 o 
  -3 -16   5     8437.41    10769.59    748.88 o 
  -2 -16   5    10205.63    12487.25   1341.02 o 
  -1 -16   5      117.63      869.09    767.06 o 
   0 -16   5       79.23     -256.97    711.57 o 
   1 -16   5     1519.86     1677.14    383.09 o 
   2 -16   5     1336.18     1499.88    807.44 o 
   3 -16   5    29186.02    29620.49    932.58 o 
   4 -16   5       69.11      266.33    376.59 o 
   5 -16   5    44601.84    44941.88   1074.93 o 
   6 -16   5     5975.48     6517.14    786.97 o 
   7 -16   5     4633.22     4278.79    505.35 o 
   8 -16   5    17619.36    16513.80    820.59 o 
  -4 -15   5       21.36      857.42    476.34 o 
  -3 -15   5    16986.55    19778.18    929.68 o 
  -2 -15   5    13654.35    16154.06    778.52 o 
  -1 -15   5     2966.01     3030.94    789.69 o 
   0 -15   5    23054.77    26550.96   1221.19 o 
   1 -15   5     8323.80     7106.52    482.74 o 
   2 -15   5     1260.44     1305.62    422.49 o 
   3 -15   5    10796.53    10360.51    600.15 o 
   4 -15   5    29352.90    30000.03    779.08 o 
   5 -15   5     6368.90     6442.23    510.55 o 
   6 -15   5      163.14      323.46    360.70 o 
   7 -15   5     1840.69     2130.65    370.89 o 
   8 -15   5      859.97      917.60    553.22 o 
   9 -15   5    11120.51    10410.19    761.88 o 
  -5 -14   5     9935.98     9585.99    575.63 o 
  -4 -14   5    13969.60    16466.26   1713.64 o 
  -3 -14   5       37.49      927.81    470.91 o 
  -2 -14   5     4530.33     5486.61    657.37 o 
  -1 -14   5     2351.53     2681.18    506.54 o 
   0 -14   5    20108.57    22002.19    777.62 o 
   1 -14   5      887.96      718.25    390.99 o 
   2 -14   5    41000.65    39917.61    892.72 o 
   3 -14   5    61129.00    62087.45   1036.22 o 
   4 -14   5    12284.19    11245.68    628.28 o 
   5 -14   5    52869.68    49872.95   1717.91 o 
   6 -14   5      492.96      430.44    325.60 o 
   7 -14   5    13820.16    13228.26    521.19 o 
   8 -14   5     1383.12      976.67    472.44 o 
   9 -14   5    35571.23    34236.20   1018.97 o 
  -6 -13   5     3827.58     3745.69    560.64 o 
  -5 -13   5    57718.66    58850.76   4285.72 o 
  -4 -13   5      808.16     3385.10    756.78 o 
  -3 -13   5    20251.46    20033.17    740.96 o 
  -2 -13   5     5800.17     7301.92    703.83 o 
  -1 -13   5    16368.86    18207.90   1320.33 o 
   0 -13   5    38533.79    40888.95   2553.26 o 
   1 -13   5     3318.56     3340.53    504.15 o 
   2 -13   5    28264.79    28082.87    788.67 o 
   3 -13   5    17249.37    17590.80   1240.79 o 
   4 -13   5       57.39      391.63    412.04 o 
   5 -13   5    19466.56    18191.66    899.59 o 
   6 -13   5     2645.21     2564.83    338.98 o 
   7 -13   5       34.08      -11.65    418.08 o 
   8 -13   5    29144.37    27231.63    836.16 o 
   9 -13   5       70.26      267.98    471.30 o 
  -6 -12   5     7518.84     7500.72    642.54 o 
  -5 -12   5     2072.67     2343.45    979.51 o 
  -4 -12   5     3494.09     4254.42    638.58 o 
  -3 -12   5     8153.24     9640.02   2051.08 o 
  -2 -12   5     2213.64     5571.76   1047.45 o 
  -1 -12   5    10303.92    11487.08    982.79 o 
   0 -12   5    42945.73    44587.07   4003.98 o 
   1 -12   5    24723.15    25590.94    724.90 o 
   2 -12   5    47487.55    47547.27    924.54 o 
   3 -12   5    19593.58    19743.40    612.06 o 
   4 -12   5    23623.04    22572.06    576.93 o 
   5 -12   5     4780.80     4770.39    418.60 o 
   6 -12   5     5508.46     5520.61    362.35 o 
   7 -12   5    30509.40    29010.30    792.76 o 
   8 -12   5     6885.95     6532.42    511.98 o 
   9 -12   5    49742.91    47212.57   1063.92 o 
  10 -12   5      656.35      544.33    432.39 o 
  -7 -11   5       17.19      568.40    480.62 o 
  -6 -11   5    23582.86    21461.58    807.23 o 
  -5 -11   5    22009.85    20747.50    809.13 o 
  -4 -11   5    23989.84    25224.00   3434.27 o 
  -3 -11   5    41361.58    47631.66   6158.69 o 
  -2 -11   5    12601.24    13713.01    870.09 o 
  -1 -11   5   132347.61   134298.44   7913.54 o 
   0 -11   5     7904.06     8692.14    543.49 o 
   1 -11   5    14700.64    15479.82    459.05 o 
   2 -11   5    30488.42    29722.84    652.33 o 
   3 -11   5     2802.76     2533.21    342.03 o 
   4 -11   5    41293.51    38366.18    677.63 o 
   5 -11   5     2228.15     2480.31    316.92 o 
   6 -11   5    31074.88    29725.24    622.23 o 
   7 -11   5     3162.54     3324.52    401.59 o 
   8 -11   5    10003.63    10561.10    549.85 o 
   9 -11   5     8096.68     7730.61    534.05 o 
  10 -11   5      667.06      650.41    440.41 o 
  -7 -10   5    13809.74    12747.09   1225.95 o 
  -6 -10   5     3537.35     3046.56    616.92 o 
  -5 -10   5     1018.15     1281.94    469.69 o 
  -4 -10   5    23422.55    23180.40   2011.64 o 
  -3 -10   5     6728.97     7892.88    972.64 o 
  -2 -10   5     7245.77     3887.28   1843.51 o 
  -1 -10   5     5516.96     6609.29    892.60 o 
   0 -10   5    70794.32    73513.29   2509.60 o 
   1 -10   5     1339.31     1316.21    271.56 o 
   2 -10   5     3951.49     4411.15    334.49 o 
   3 -10   5       68.26      259.15     72.22 o 
   4 -10   5     3582.12     3175.06    318.07 o 
   5 -10   5     2843.33     2733.70    280.22 o 
   6 -10   5     3887.10     3988.11    319.47 o 
   7 -10   5     5971.15     6109.13    484.47 o 
   8 -10   5     9132.06     8649.48    492.02 o 
   9 -10   5     2113.24     2276.02    453.91 o 
  10 -10   5    11216.93    11254.39    618.63 o 
  -8  -9   5     7049.14     6307.55    539.25 o 
  -7  -9   5     8596.03     8620.00   1118.52 o 
  -6  -9   5    20768.07    20953.12   1263.66 o 
  -5  -9   5      171.43      348.00    441.83 o 
  -4  -9   5    44045.57    45830.92   2534.98 o 
  -3  -9   5      410.05      569.13    412.70 o 
  -2  -9   5     4611.99     5148.99    585.61 o 
  -1  -9   5    83749.47    83317.59   1262.23 o 
   0  -9   5     3650.84     3728.01    315.86 o 
   1  -9   5    83805.83    82709.48   1026.78 o 
   2  -9   5    72422.03    72713.38    586.62 o 
   3  -9   5    14152.95     8522.00   3505.60 o 
   4  -9   5      529.56      832.00    236.54 o 
   5  -9   5      168.25      262.41    241.58 o 
   6  -9   5    33837.53    32130.58    840.99 o 
   7  -9   5    18113.88    16182.38    577.98 o 
   8  -9   5     2278.26     2113.49    388.70 o 
   9  -9   5    10618.03    11002.46    618.38 o 
  10  -9   5     1250.96     1388.84    476.13 o 
  -8  -8   5        4.48      349.72    357.86 o 
  -7  -8   5     7172.92     7349.82    480.13 o 
  -6  -8   5     4109.35     4461.73    422.43 o 
  -5  -8   5     1856.73     2168.95    563.71 o 
  -4  -8   5   111475.56   107694.44   1240.41 o 
  -3  -8   5    19604.84    19658.19   1189.01 o 
  -2  -8   5      164.95      476.45    398.54 o 
  -1  -8   5    12053.73    11841.43    507.22 o 
   0  -8   5      415.87      657.32    146.43 o 
   1  -8   5    51360.00    52255.31    345.56 o 
   2  -8   5     3834.64     3268.53    370.17 o 
   3  -8   5    23419.11    22042.71    783.16 o 
   4  -8   5    30643.52    29958.34    710.41 o 
   5  -8   5     1330.38     1106.61    126.45 o 
   6  -8   5     8506.47     7262.96    884.07 o 
   7  -8   5     1214.32     1114.67    383.92 o 
   8  -8   5     2135.72     1560.95    406.30 o 
   9  -8   5    24690.70    25052.75    814.60 o 
  10  -8   5    11263.77    11767.21    631.76 o 
  -9  -7   5     5486.95     5246.88    510.11 o 
  -8  -7   5      197.30      716.87    338.16 o 
  -7  -7   5      634.09      975.66    329.92 o 
  -6  -7   5      182.18      266.57    391.34 o 
  -5  -7   5      581.74      363.31    384.61 o 
  -4  -7   5      767.79     1105.40    372.95 o 
  -3  -7   5       97.65      359.37    329.15 o 
  -2  -7   5    25931.17    25821.11    681.95 o 
  -1  -7   5    12288.58    11548.61    289.08 o 
   0  -7   5     7885.54     8033.42    197.55 o 
   1  -7   5    15742.82    15498.71    503.05 o 
   2  -7   5   154162.13   145870.34   1691.54 o 
   3  -7   5      104.82      188.24     78.91 o 
   4  -7   5    15750.11    14099.85    853.91 o 
   5  -7   5    17132.65    16886.26    431.33 o 
   6  -7   5    46968.49    46390.82    437.94 o 
   7  -7   5    16498.06    17945.78    615.17 o 
   8  -7   5     6879.98     7422.67    516.82 o 
   9  -7   5    52608.98    58901.89   1188.26 o 
  10  -7   5     8301.75     8632.91    490.09 o 
  -9  -6   5     4510.69     5088.46    387.80 o 
  -8  -6   5     2365.57     2449.09    355.84 o 
  -7  -6   5    32810.77    30151.29    744.28 o 
  -6  -6   5    32444.97    30565.95    568.81 o 
  -5  -6   5    17857.88    18561.55    704.11 o 
  -4  -6   5     2220.00     2298.64    324.40 o 
  -3  -6   5    11160.61    12167.31    549.16 o 
  -2  -6   5     1250.13     1204.19    185.88 o 
  -1  -6   5    59792.73    58039.20    428.29 o 
   0  -6   5    73745.92    72244.94    391.27 o 
   1  -6   5    14719.87    15826.18    529.87 o 
   2  -6   5      222.43      115.20    195.83 o 
   3  -6   5     1614.33     1726.87    123.08 o 
   4  -6   5    35190.49    35027.90    757.00 o 
   5  -6   5     6838.79     6872.26    367.95 o 
   6  -6   5     2053.07     2099.44    316.90 o 
   7  -6   5    31117.88    31792.28   1428.83 o 
   8  -6   5      125.39      293.14    394.30 o 
   9  -6   5     1906.62     2816.93    501.43 o 
  10  -6   5    11471.67    13835.12    735.39 o 
 -10  -5   5     1454.35     1993.00    487.80 o 
  -9  -5   5     1141.17     1320.37    304.23 o 
  -8  -5   5    24293.80    22292.06    643.74 o 
  -7  -5   5    22959.03    21705.62    479.39 o 
  -6  -5   5     3182.05     3201.31    322.71 o 
  -5  -5   5     1169.40     1126.25    258.33 o 
  -4  -5   5     1616.05     1679.70    243.03 o 
  -3  -5   5      256.10      948.72    274.71 o 
  -2  -5   5     7682.22     7383.07    225.12 o 
  -1  -5   5    98769.96    94980.30    725.84 o 
   0  -5   5    31512.12    32021.92    296.14 o 
   1  -5   5    89094.18    89860.25   2059.40 o 
   2  -5   5    21538.88    23413.74    737.07 o 
   3  -5   5    23400.01    23029.70    256.31 o 
   4  -5   5      253.63      512.59    106.08 o 
   5  -5   5      231.60      429.62    147.94 o 
   6  -5   5   215251.42   224390.34   1746.45 o 
   7  -5   5    27237.01    30030.59    763.91 o 
   8  -5   5    62650.67    67902.87   1146.58 o 
   9  -5   5       40.66      236.66    454.92 o 
  10  -5   5     1296.17     1179.16    510.63 o 
 -10  -4   5    13417.65    13093.88    533.32 o 
  -9  -4   5    14572.88    13820.34    489.26 o 
  -8  -4   5     2072.01     2012.15    276.06 o 
  -7  -4   5    18220.19    16612.72    406.15 o 
  -6  -4   5    29068.89    26929.73    458.17 o 
  -5  -4   5      269.01      262.14    211.54 o 
  -4  -4   5    62175.65    57654.59    770.98 o 
  -3  -4   5     9992.62     9405.19    192.70 o 
  -2  -4   5   198602.20   178043.86    901.70 o 
  -1  -4   5    24829.04    25343.15    213.85 o 
   0  -4   5      766.25      831.89    105.67 o 
   1  -4   5    58515.90    61032.87   1085.88 o 
   2  -4   5       64.85      144.05    102.34 o 
   3  -4   5    89303.23    88247.02   1133.99 o 
   4  -4   5    20339.60    21000.76    330.47 o 
   5  -4   5     4365.71     4369.17    239.30 o 
   6  -4   5     2904.83     3243.35    259.41 o 
   7  -4   5    14172.23    14611.99    602.64 o 
   8  -4   5    16285.81    17839.43    642.40 o 
   9  -4   5     1523.63     1314.68    436.58 o 
  10  -4   5     1700.10     1879.62    457.66 o 
 -10  -3   5     2751.69     2819.94    328.09 o 
  -9  -3   5     5657.69     5718.18    339.00 o 
  -8  -3   5    21765.15    20498.80    433.65 o 
  -7  -3   5     3877.86     3821.43    269.37 o 
  -6  -3   5    23014.13    21658.18    289.91 o 
  -5  -3   5    33585.66    31155.66    663.71 o 
  -4  -3   5     1061.99     1264.88     97.52 o 
  -3  -3   5    44759.04    42612.13    919.85 o 
  -2  -3   5     4769.37     5195.71    143.97 o 
  -1  -3   5     7625.66     8281.23    124.64 o 
   0  -3   5    43646.93    46945.73    521.33 o 
   1  -3   5      365.41      672.52    125.03 o 
   2  -3   5     1203.11     1573.36    171.79 o 
   3  -3   5    32941.25    32803.97    251.30 o 
   4  -3   5     1865.36     2049.53    188.06 o 
   5  -3   5    71082.97    69349.86    441.32 o 
   6  -3   5    62139.06    64055.20   1327.50 o 
   7  -3   5    38396.53    42361.84   1539.91 o 
   8  -3   5     2275.10     2118.34    392.08 o 
   9  -3   5    17016.56    18151.55    769.98 o 
  10  -3   5    14001.05    14860.41    734.53 o 
 -10  -2   5     6248.44     6566.79    400.27 o 
  -9  -2   5    13332.74    12718.40    544.93 o 
  -8  -2   5     9408.87    10006.10    388.67 o 
  -7  -2   5    72678.16    69644.13    499.33 o 
  -6  -2   5     4606.80     4418.98    177.60 o 
  -5  -2   5    34916.27    34287.56    394.58 o 
  -4  -2   5    68316.42    67266.12    944.57 o 
  -3  -2   5    45181.86    42572.58   1180.12 o 
  -2  -2   5   259776.52   219645.72    964.66 o 
  -1  -2   5    20660.74    23306.14    562.48 o 
   0  -2   5    19855.63    22964.68    225.29 o 
   1  -2   5    23897.34    26287.26    404.22 o 
   2  -2   5    67667.46    68936.51    395.46 o 
   3  -2   5   131053.77   127191.88    514.68 o 
   4  -2   5     1010.39     1145.96    104.27 o 
   5  -2   5    57086.35    56629.71   1410.04 o 
   6  -2   5     2959.28     3181.41    192.59 o 
   7  -2   5    10808.30     9814.21    664.55 o 
   8  -2   5     1837.93     1504.10    437.14 o 
   9  -2   5     1535.21     1725.23    478.85 o 
  10  -2   5     1512.18     1701.16    466.80 o 
 -11  -1   5      443.17      108.07    482.63 o 
 -10  -1   5    19173.71    21671.91    823.90 o 
  -9  -1   5       64.79      191.68    218.29 o 
  -8  -1   5     7970.49     7820.99    311.15 o 
  -7  -1   5    45108.84    44377.66    633.89 o 
  -6  -1   5      919.16      541.71    206.00 o 
  -5  -1   5    87360.37    82070.05    622.87 o 
  -4  -1   5    20646.58    20838.42    245.62 o 
  -3  -1   5    18398.64    19148.26    172.68 o 
  -2  -1   5     6488.50     6766.32    169.29 o 
  -1  -1   5    21637.65    23811.58    944.30 o 
   0  -1   5    18765.34    21247.00    342.76 o 
   1  -1   5    14610.88    16284.90    287.09 o 
   2  -1   5      800.78     1030.68     87.01 o 
   3  -1   5    21202.21    22503.23    571.58 o 
   4  -1   5    18820.66    20169.40    706.07 o 
   5  -1   5     5134.35     5207.87    195.67 o 
   6  -1   5      460.06      397.13    184.59 o 
   7  -1   5     3152.24     3256.20    287.82 o 
   8  -1   5     4614.41     4437.12    480.82 o 
   9  -1   5     5895.00     5655.84    578.53 o 
 -11   0   5     9953.93    10836.75    572.24 o 
 -10   0   5     9323.11     9990.82    513.67 o 
  -9   0   5      796.66      845.30    205.37 o 
  -8   0   5     3625.24     3510.22    204.07 o 
  -7   0   5     7113.08     7222.43    188.66 o 
  -6   0   5       84.71      111.53    109.03 o 
  -5   0   5    52696.61    53172.37    912.88 o 
  -4   0   5    32474.45    32480.29    510.02 o 
  -3   0   5   223743.61   186445.72    814.62 o 
  -2   0   5     2880.18     3384.77    141.74 o 
  -1   0   5      544.60      578.96     74.47 o 
   0   0   5    12821.18    14289.35    168.70 o 
   1   0   5    20670.62    20028.77    347.73 o 
   2   0   5   126162.16   125011.23   3854.71 o 
   3   0   5     6852.82     7158.17    236.51 o 
   4   0   5    30147.99    30066.95    404.04 o 
   5   0   5    17151.87    16498.72    301.20 o 
   6   0   5    13145.37    13139.36    338.51 o 
   7   0   5     7379.88     7201.14    316.32 o 
   8   0   5    32057.98    32847.06    911.47 o 
   9   0   5     6411.00     7195.14    618.17 o 
 -11   1   5    22372.77    24298.69   2062.52 o 
 -10   1   5    37851.11    38285.12   1023.61 o 
  -9   1   5    13472.21    13265.37    300.85 o 
  -8   1   5    75334.60    74596.23    888.11 o 
  -7   1   5     5989.35     5508.17    193.73 o 
  -6   1   5    22695.96    22210.29    204.00 o 
  -5   1   5    20258.49    20449.92    245.09 o 
  -4   1   5     6803.04     6451.95    189.70 o 
  -3   1   5    36388.70    35103.84    338.18 o 
  -2   1   5    37007.26    37977.32    827.64 o 
  -1   1   5   163603.11   151105.31   2203.83 o 
   0   1   5     6755.54     7379.80    144.48 o 
   1   1   5    35506.85    37467.41   1246.33 o 
   2   1   5     3620.22     3869.86    238.66 o 
   3   1   5       82.82      353.46    165.96 o 
   4   1   5     4087.33     4081.53    227.72 o 
   5   1   5     1855.03     2153.44    210.32 o 
   6   1   5     2673.27     3074.34    266.81 o 
   7   1   5     3175.27     3171.53    422.12 o 
   8   1   5      974.55     1148.82    473.89 o 
   9   1   5     4994.63     4864.52    521.85 o 
 -11   2   5      717.37     1348.54    431.60 o 
 -10   2   5     2714.56     2572.04    235.92 o 
  -9   2   5     5060.53     5144.51    245.27 o 
  -8   2   5     1810.20     1850.37    139.92 o 
  -7   2   5     5293.90     5243.77    221.67 o 
  -6   2   5    35911.96    35996.88    414.19 o 
  -5   2   5       14.42       95.12     95.62 o 
  -4   2   5     6280.65     6324.28    172.59 o 
  -3   2   5    22737.99    21982.41    420.91 o 
  -2   2   5    53284.42    53279.78    841.87 o 
  -1   2   5      681.96      813.06     90.43 o 
   0   2   5    70991.36    69676.42    644.29 o 
   1   2   5    39187.11    39089.24    346.40 o 
   2   2   5     3628.36     3630.79    147.51 o 
   3   2   5     9123.07     9606.15    378.87 o 
   4   2   5      319.85      561.35    211.84 o 
   5   2   5   208015.03   190143.70   1159.27 o 
   6   2   5     6011.38     6063.49    312.75 o 
   7   2   5     6011.29     5534.29    500.36 o 
   8   2   5       76.05       15.96    375.78 o 
   9   2   5      536.42      798.53    478.97 o 
 -11   3   5    42926.12    44618.63   1118.40 o 
 -10   3   5      923.31      793.79    303.42 o 
  -9   3   5     1444.37     1520.46    170.55 o 
  -8   3   5     7788.76     7951.05    227.93 o 
  -7   3   5     2025.30     2251.97    189.56 o 
  -6   3   5    86390.05    85709.30    520.00 o 
  -5   3   5    50138.09    48990.54    591.36 o 
  -4   3   5    10760.95    10764.98    314.29 o 
  -3   3   5     7643.03     7213.22    158.85 o 
  -2   3   5    33775.86    33281.57    500.09 o 
  -1   3   5    12096.34    12412.33    688.82 o 
   0   3   5    51987.80    51483.00    947.68 o 
   1   3   5     4165.71     4336.45    175.54 o 
   2   3   5    46938.45    46640.71    403.50 o 
   3   3   5     7432.31     7038.04    335.75 o 
   4   3   5     6738.08     6991.73    462.33 o 
   5   3   5    19205.49    18062.65   1075.64 o 
   6   3   5     2042.35     2249.99    257.93 o 
   7   3   5      105.83      609.05    434.58 o 
   8   3   5     4933.35     4549.19    567.38 o 
 -11   4   5    24009.27    24690.34   1279.26 o 
 -10   4   5      489.88      252.18    303.79 o 
  -9   4   5     1277.69     1331.44    186.38 o 
  -8   4   5     9529.97     9463.92    250.52 o 
  -7   4   5     7255.73     7384.56    267.52 o 
  -6   4   5     2526.59     2431.30    220.61 o 
  -5   4   5    11620.67    11739.24    328.03 o 
  -4   4   5    38973.02    37041.32    457.12 o 
  -3   4   5     4060.67     3889.76    140.63 o 
  -2   4   5     2386.37     2668.79    148.63 o 
  -1   4   5    24186.06    25422.52   2455.97 o 
   0   4   5     5585.64     5797.59    386.40 o 
   1   4   5    19403.17    18581.43    432.99 o 
   2   4   5    37826.23    36464.18    395.81 o 
   3   4   5    25123.14    23739.76    314.96 o 
   4   4   5    84905.98    73323.97   1143.22 o 
   5   4   5    36140.56    30551.85   1900.06 o 
   6   4   5     7249.80     6974.19    565.81 o 
   7   4   5    13680.71    13285.32    725.51 o 
   8   4   5     5417.08     5152.76    573.48 o 
 -11   5   5      264.06      160.90    404.84 o 
 -10   5   5    10730.49    11422.31    426.77 o 
  -9   5   5     4298.62     4633.28    218.72 o 
  -8   5   5    20325.08    20687.24    393.58 o 
  -7   5   5    29816.93    29113.36    434.37 o 
  -6   5   5      926.04     1115.34    226.79 o 
  -5   5   5   107247.34   101349.64   1055.99 o 
  -4   5   5    34301.54    33718.73    299.08 o 
  -3   5   5   109270.60   101726.48   1338.28 o 
  -2   5   5    13465.46    13683.26    254.27 o 
  -1   5   5    43894.70    40241.05    860.73 o 
   0   5   5     7980.79     8609.59    443.01 o 
   1   5   5    12385.64    12414.64    477.59 o 
   2   5   5   136878.80   124162.41   1651.86 o 
   3   5   5     2271.72     2154.48    185.07 o 
   4   5   5    32096.51    29515.84    809.49 o 
   5   5   5      789.46      637.19    269.69 o 
   6   5   5     6018.94     5624.19    566.09 o 
   7   5   5      351.42      427.46    450.18 o 
 -11   6   5       65.76      -56.87    432.14 o 
 -10   6   5     1321.64     1294.42    348.63 o 
  -9   6   5     2918.79     2918.04    261.85 o 
  -8   6   5    44446.77    44849.52    561.46 o 
  -7   6   5     4688.30     4805.86    299.69 o 
  -6   6   5     3670.11     3716.82    242.04 o 
  -5   6   5     3170.67     3219.82    215.25 o 
  -4   6   5     2211.44     1989.71    133.52 o 
  -3   6   5    11449.09    10873.40    299.17 o 
  -2   6   5     1098.54     1694.70    367.24 o 
  -1   6   5      151.59     1473.29    402.72 o 
   0   6   5    16721.75    18415.54    711.91 o 
   1   6   5     5898.26     6109.76    825.46 o 
   2   6   5    12995.92    12220.71    665.26 o 
   3   6   5    34375.28    31619.20    438.31 o 
   4   6   5    39164.16    34952.81    925.04 o 
   5   6   5      157.62      102.91    376.35 o 
   6   6   5     8578.28     7718.11    641.57 o 
   7   6   5      764.58     1108.13    546.95 o 
 -11   7   5     9884.80     9420.98    999.86 o 
 -10   7   5       28.08      189.67    321.86 o 
  -9   7   5       43.37      446.77    181.88 o 
  -8   7   5     8073.70     8632.59    339.36 o 
  -7   7   5      431.48      792.98    286.71 o 
  -6   7   5    98396.80    93843.25   1293.45 o 
  -5   7   5    35631.97    33539.11    820.24 o 
  -4   7   5   148623.31   132125.88   1622.67 o 
  -3   7   5     2302.68     2237.38    224.74 o 
  -2   7   5    12375.33    10899.09    916.57 o 
  -1   7   5    93481.99    89086.29  13051.97 o 
   0   7   5    13772.02    14258.48    744.77 o 
   1   7   5   189226.70   182452.80   1796.46 o 
   2   7   5    14082.51    14621.96    398.15 o 
   3   7   5    23253.99    21846.10    446.76 o 
   4   7   5     4823.74     3878.81    575.63 o 
   5   7   5     6453.40     4211.28    622.14 o 
   6   7   5    31029.99    25816.71    990.90 o 
   7   7   5     4930.49     5325.46    618.80 o 
 -11   8   5    31987.75    33783.13   4625.41 o 
 -10   8   5     5518.96     6088.42   1097.67 o 
  -9   8   5    45612.82    45426.37    634.90 o 
  -8   8   5    20491.74    21099.54    480.58 o 
  -7   8   5     5197.30     5306.75    426.45 o 
  -6   8   5    17192.25    16754.74    376.55 o 
  -5   8   5       34.55      238.54    158.04 o 
  -4   8   5    70012.16    64758.85    962.98 o 
  -3   8   5      687.78      658.16    625.54 o 
  -2   8   5     8529.26     8687.60    522.80 o 
  -1   8   5      446.22      626.06    435.74 o 
   0   8   5     8875.55     9741.24    802.92 o 
   1   8   5     3371.38     3733.49    317.11 o 
   2   8   5       67.91      126.30    401.70 o 
   3   8   5     1177.19     1582.75    490.93 o 
   4   8   5    12116.18    11002.24    740.12 o 
   5   8   5       13.04      353.88    573.58 o 
   6   8   5      961.24      574.07    572.04 o 
 -11   9   5     1242.98     1576.31    521.07 o 
 -10   9   5      514.22      893.34    364.04 o 
  -9   9   5      284.86      815.39    298.63 o 
  -8   9   5      485.57      622.12    282.89 o 
  -7   9   5    36873.67    35963.38   1194.79 o 
  -6   9   5    21652.37    18918.47    524.24 o 
  -5   9   5     4010.58     3448.38    351.82 o 
  -4   9   5    33009.52    32360.83    798.29 o 
  -3   9   5    11128.67    12484.16   1577.56 o 
  -2   9   5     9968.32     9703.31   2248.86 o 
  -1   9   5     5725.03     6725.31    644.70 o 
   0   9   5    93702.31   106276.42   1916.30 o 
   1   9   5    39447.80    39564.92    698.77 o 
   2   9   5    18848.34    16891.34    881.54 o 
   3   9   5     8034.75     7472.45    705.40 o 
   4   9   5    23348.84    21302.79    969.96 o 
   5   9   5     3386.95     2446.60    680.18 o 
 -11  10   5     1401.35     1764.47    430.48 o 
 -10  10   5     2595.50     2607.90    599.63 o 
  -9  10   5    45459.21    46772.91   1055.69 o 
  -8  10   5    10499.85    10230.41    438.50 o 
  -7  10   5    76537.21    73209.52    767.10 o 
  -6  10   5     3451.49     3202.79    303.36 o 
  -5  10   5    12137.62    11329.69    289.83 o 
  -4  10   5    27156.22    24911.72   1090.04 o 
  -3  10   5     3117.84     2469.04   1472.53 o 
  -2  10   5    21222.89    24500.01   2323.85 o 
  -1  10   5     2356.30     3003.41    566.97 o 
   0  10   5    23749.24    25399.55   1931.93 o 
   1  10   5       63.10     1666.92    733.36 o 
   2  10   5       51.69      614.71    593.09 o 
   3  10   5      582.38     1289.95    658.24 o 
   4  10   5    15900.49    13501.50    848.52 o 
   5  10   5      682.03      561.10    540.04 o 
 -10  11   5     2910.24     3264.10    498.80 o 
  -9  11   5     1544.42     1416.11    380.07 o 
  -8  11   5        9.53      441.64    666.19 o 
  -7  11   5      497.44      191.12    441.12 o 
  -6  11   5      659.97      556.00    882.85 o 
  -5  11   5      374.95      323.01    279.55 o 
  -4  11   5     1822.22     1997.75    222.91 o 
  -3  11   5      893.85     2022.38    608.80 o 
  -2  11   5     5695.59     7687.15    651.31 o 
  -1  11   5      685.79     1465.58    547.96 o 
   0  11   5    34042.65    34125.98   1410.62 o 
   1  11   5     9078.87    10067.25    908.83 o 
   2  11   5    13306.82    11623.57    838.15 o 
   3  11   5    12146.19    10640.89    890.47 o 
   4  11   5     2644.60     2465.79    769.15 o 
 -10  12   5    40223.03    42311.51   3964.23 o 
  -9  12   5     3744.36     4172.03    439.53 o 
  -8  12   5    13899.16    13490.12    662.20 o 
  -7  12   5     5798.50     5433.64    540.26 o 
  -6  12   5    32007.53    35856.94   1438.82 o 
  -5  12   5     2833.02     2883.12    860.56 o 
  -4  12   5     6422.69     6377.65    492.93 o 
  -3  12   5    31733.82    30178.61   5104.49 o 
  -2  12   5     7325.59     8688.71    632.90 o 
  -1  12   5     1706.26     2743.55    936.36 o 
   0  12   5     6226.64     5764.28   1020.27 o 
   1  12   5    42466.06    43849.89   1495.87 o 
   2  12   5      203.42      542.67    614.70 o 
   3  12   5    12092.77    11135.46    908.42 o 
  -9  13   5     7253.61     7689.05    611.31 o 
  -8  13   5     8818.62     8613.99    635.18 o 
  -7  13   5     2232.70     2705.45    824.97 o 
  -6  13   5     3252.25     3747.31    778.57 o 
  -5  13   5        0.37       68.65    691.75 o 
  -4  13   5      244.15      837.20    555.67 o 
  -3  13   5       86.90      903.99    554.07 o 
  -2  13   5      164.03      990.83    525.72 o 
  -1  13   5      357.60      643.01    992.06 o 
   0  13   5     3289.24     2967.04    992.20 o 
   1  13   5     6471.63     7743.79    942.25 o 
   2  13   5     6980.78     6018.04    800.87 o 
  -9  14   5      728.18      647.88    508.05 o 
  -8  14   5       49.49      285.25    927.77 o 
  -7  14   5    39026.52    44354.43   1631.46 o 
  -6  14   5     1282.76      281.45    880.64 o 
  -5  14   5     4453.75     6357.78    925.63 o 
  -4  14   5      197.91      764.49    538.50 o 
  -3  14   5    13213.56    13978.83   1255.01 o 
  -2  14   5    53017.55    65162.43   2926.25 o 
  -1  14   5     9318.88    10835.13   1204.80 o 
   0  14   5    39080.64    44009.23   1670.98 o 
   1  14   5     4685.30     5997.44    893.71 o 
  -8  15   5      147.86     -119.95    494.90 o 
  -7  15   5     4905.73     4612.74    997.76 o 
  -6  15   5       74.68      472.61    718.70 o 
  -5  15   5    18047.83    16858.81   9342.36 o 
  -4  15   5      403.42      788.61    561.75 o 
  -3  15   5     2667.04     3423.47    611.49 o 
  -2  15   5     3859.27     5460.08    916.80 o 
  -1  15   5       12.47       92.26   1024.53 o 
   0  15   5      480.11      448.62   1020.18 o 
  -6  16   5     1165.07     1816.54    883.11 o 
  -5  16   5     3858.89     3760.14   2015.40 o 
  -4  16   5       43.67      572.85    588.84 o 
  -3  16   5    24163.83    25972.07   3936.75 o 
  -2  16   5    28107.34    34340.17   1554.31 o 
   1 -19   6    11172.70    12959.61   1028.04 o 
   2 -19   6    51412.18    54134.96   1711.92 o 
   3 -19   6     8495.76     8003.42    769.06 o 
   4 -19   6     1032.80      710.95    461.20 o 
   5 -19   6     3163.50     3199.45    460.78 o 
  -1 -18   6    18658.70    20853.45   1044.68 o 
   0 -18   6      136.68      287.74    829.55 o 
   1 -18   6      790.66     1663.94    774.18 o 
   2 -18   6    36775.88    35727.74   3208.02 o 
   3 -18   6     2855.56     2066.52    466.58 o 
   4 -18   6     3268.75     2969.44    441.53 o 
   5 -18   6     1164.10     1031.38    417.14 o 
   6 -18   6       52.51      475.19    400.53 o 
  -2 -17   6      504.22      764.55    662.58 o 
  -1 -17   6     6336.65     7368.46    678.34 o 
   0 -17   6    32888.75    40164.79   1460.69 o 
   1 -17   6    17171.58    19496.10   1176.81 o 
   2 -17   6     1057.46     1426.83    817.11 o 
   3 -17   6       51.31     -220.52    459.92 o 
   4 -17   6      844.55     1004.08    399.65 o 
   5 -17   6       96.77      374.56    481.79 o 
   6 -17   6    37899.56    37364.29   1902.39 o 
   7 -17   6    14146.61    13277.33    640.51 o 
  -3 -16   6    13859.81    15754.59    771.73 o 
  -2 -16   6     1401.94     2069.32    462.27 o 
  -1 -16   6    55539.57    63821.44   4551.43 o 
   0 -16   6     3394.91     3443.10    786.29 o 
   1 -16   6    23526.87    19751.90   3383.50 o 
   2 -16   6      250.97      476.49    424.68 o 
   3 -16   6     4651.17     4648.57    541.76 o 
   4 -16   6      108.40      403.43    408.02 o 
   5 -16   6    20428.07    20097.97    712.08 o 
   6 -16   6    30076.66    28768.16    763.22 o 
   7 -16   6     2674.20     2872.65    424.03 o 
   8 -16   6     1017.08     1061.22    567.69 o 
  -4 -15   6     7554.06     8310.84    572.20 o 
  -3 -15   6    11264.77    13145.19   1158.29 o 
  -2 -15   6      132.70      482.52    439.78 o 
  -1 -15   6      194.81      793.40    459.07 o 
   0 -15   6    14955.26    17111.38    687.42 o 
   1 -15   6       13.79      162.92    337.04 o 
   2 -15   6     6128.46     6210.92    739.86 o 
   3 -15   6     3244.04     3810.12    525.66 o 
   4 -15   6     1645.96     1557.92    468.51 o 
   5 -15   6     5677.79     5322.37    446.36 o 
   6 -15   6     4466.00     4624.04    466.07 o 
   7 -15   6       95.15      119.79    388.64 o 
   8 -15   6     7026.51     6128.54    630.47 o 
   9 -15   6    33821.02    31964.91   1066.88 o 
  -5 -14   6     5709.58     5653.17    644.79 o 
  -4 -14   6    28756.68    27829.81    873.95 o 
  -3 -14   6     5785.59     7328.67    517.29 o 
  -2 -14   6    21012.73    25040.82   1075.81 o 
  -1 -14   6      548.98     1478.50    484.60 o 
   0 -14   6     1678.36     2149.40    350.88 o 
   1 -14   6      335.07      579.97    431.16 o 
   2 -14   6    24334.47    22732.04    775.64 o 
   3 -14   6    20925.31    19864.74    701.74 o 
   4 -14   6    15219.74    14385.19    590.58 o 
   5 -14   6       13.16       99.59    336.92 o 
   6 -14   6      707.92      451.92    374.50 o 
   7 -14   6     3654.39     3815.38    405.43 o 
   8 -14   6      292.33      -32.02    493.71 o 
   9 -14   6    35307.60    33172.39    978.09 o 
  -6 -13   6      203.70      990.60    563.44 o 
  -5 -13   6      197.43      115.12    581.01 o 
  -4 -13   6     2168.43     2079.33    572.13 o 
  -3 -13   6    19077.51    20074.13    751.70 o 
  -2 -13   6     9035.89     9972.06    509.80 o 
  -1 -13   6     3956.33     2750.15    947.19 o 
   0 -13   6     2782.16     3329.69    585.71 o 
   1 -13   6     3498.89     3773.43    395.92 o 
   2 -13   6     2054.09     2820.85    398.44 o 
   3 -13   6    20349.98    20660.62   1051.34 o 
   4 -13   6     6130.17     5225.17    469.93 o 
   5 -13   6      541.09      380.69    323.65 o 
   6 -13   6     5694.62     5680.14    397.81 o 
   7 -13   6    19269.22    17560.94    563.74 o 
   8 -13   6    21125.04    18614.81    744.41 o 
   9 -13   6    21486.28    20601.44    830.68 o 
  -6 -12   6     2195.54     2673.52    560.95 o 
  -5 -12   6        0.10     -284.69    913.53 o 
  -4 -12   6     7186.80     7854.33    913.55 o 
  -3 -12   6    11288.26    12566.22   1876.81 o 
  -2 -12   6      488.67     1831.61   1019.46 o 
  -1 -12   6   101691.98   105680.11   5392.37 o 
   0 -12   6     6259.59     6833.53    543.94 o 
   1 -12   6    18285.08    18951.25    586.24 o 
   2 -12   6     3695.40     3790.38    354.07 o 
   3 -12   6      180.29      451.85    325.00 o 
   4 -12   6    17734.47    17462.98    545.65 o 
   5 -12   6     1418.53      849.09    449.20 o 
   6 -12   6    85870.32    80138.26    933.49 o 
   7 -12   6      576.89      769.83    400.77 o 
   8 -12   6    36042.09    33497.24    877.22 o 
   9 -12   6    19795.22    18854.58    750.04 o 
  -7 -11   6     9547.81     9976.42    688.02 o 
  -6 -11   6    22253.89    22624.32    848.58 o 
  -5 -11   6      475.98      342.72    543.56 o 
  -4 -11   6    36131.46    37744.79   4390.36 o 
  -3 -11   6     4882.95     5937.83    882.37 o 
  -2 -11   6     4537.80     3898.33    648.96 o 
  -1 -11   6    18151.07    20659.98   1746.48 o 
   0 -11   6     8308.49     8758.55   1355.02 o 
   1 -11   6    74201.31    77342.45   1807.84 o 
   2 -11   6    13735.09    13594.65    480.92 o 
   3 -11   6      146.72      389.48    245.67 o 
   4 -11   6      761.14      799.14    298.73 o 
   5 -11   6     1671.78     1646.50    307.53 o 
   6 -11   6      194.53      710.97    298.44 o 
   7 -11   6    41527.86    38512.38    887.01 o 
   8 -11   6     1213.31     1163.33    362.21 o 
   9 -11   6     4039.09     3432.38    467.10 o 
  10 -11   6     3524.06     3744.40    496.57 o 
  -7 -10   6     1563.52     1589.27    445.69 o 
  -6 -10   6     2802.11     3430.66    559.53 o 
  -5 -10   6     1036.98      614.87    497.73 o 
  -4 -10   6       92.01      691.92    472.61 o 
  -3 -10   6     3679.44     4159.05   1113.09 o 
  -2 -10   6    41331.59    42461.31   1083.95 o 
  -1 -10   6   124358.02   120409.30   1550.46 o 
   0 -10   6    24813.35    25212.31    542.49 o 
   1 -10   6      375.95      599.77    147.81 o 
   2 -10   6      181.17      259.20    132.05 o 
   3 -10   6    97293.60    92736.50   1778.36 o 
   4 -10   6    29626.31    27958.44   1288.85 o 
   5 -10   6    79517.98    72748.95   3679.32 o 
   6 -10   6    62464.58    58291.54   1253.12 o 
   7 -10   6     1517.03     1539.39    340.26 o 
   8 -10   6    20329.56    19611.04    672.49 o 
   9 -10   6       85.85      142.49    432.91 o 
  10 -10   6    12811.51    12128.40    686.40 o 
  -8  -9   6       44.32      339.67    362.88 o 
  -7  -9   6    14751.92    13152.12    554.26 o 
  -6  -9   6       90.85      410.01    410.78 o 
  -5  -9   6    37129.71    34467.71    856.66 o 
  -4  -9   6    57380.07    56254.45   2894.90 o 
  -3  -9   6     2482.44     2593.37    450.99 o 
  -2  -9   6   157183.30   154371.91   1700.21 o 
  -1  -9   6    13262.83    14910.27    587.76 o 
   0  -9   6    54856.20    54182.34    833.14 o 
   1  -9   6     8214.39     8950.32    237.92 o 
   2  -9   6      504.73      780.19    180.59 o 
   3  -9   6    52191.98    52123.50   1296.93 o 
   4  -9   6    20679.64    19072.34    450.92 o 
   5  -9   6    82874.85    76638.39   1421.61 o 
   6  -9   6       69.70      336.20    345.74 o 
   7  -9   6    15058.39    14580.72    597.17 o 
   8  -9   6      402.50      212.37    349.64 o 
   9  -9   6     1331.42     1760.66    468.35 o 
  10  -9   6     1741.74     1691.13    427.62 o 
  -8  -8   6      292.73      368.07    365.98 o 
  -7  -8   6     7745.08     7766.41    460.92 o 
  -6  -8   6      975.36     1490.01    386.20 o 
  -5  -8   6     9453.41     9586.85    533.37 o 
  -4  -8   6     3747.34     4527.16    526.22 o 
  -3  -8   6    28796.42    28938.31   2834.86 o 
  -2  -8   6    11091.79    11052.99    505.64 o 
  -1  -8   6    17860.44    17193.38    462.55 o 
   0  -8   6     1322.09     1532.48    144.79 o 
   1  -8   6     6439.27     7006.79    238.41 o 
   2  -8   6     4093.25     4502.14    251.97 o 
   3  -8   6   140945.17   130178.80    871.62 o 
   4  -8   6    65440.74    63290.85    775.46 o 
   5  -8   6    14799.37    14672.86    387.78 o 
   6  -8   6     5408.16     5195.37    296.36 o 
   7  -8   6     3843.06     3912.62    413.35 o 
   8  -8   6     1462.73     1600.63    406.13 o 
   9  -8   6      522.82      837.16    304.85 o 
  10  -8   6    17510.92    18508.29   1057.02 o 
  -9  -7   6     1588.09     1775.87    370.25 o 
  -8  -7   6     1681.27     1559.69    338.21 o 
  -7  -7   6     9875.47     9467.82    436.75 o 
  -6  -7   6      199.73      780.01    341.59 o 
  -5  -7   6   138917.27   128198.63   1249.16 o 
  -4  -7   6    50954.49    47855.94   1491.77 o 
  -3  -7   6    63017.99    61776.04    804.85 o 
  -2  -7   6    13602.88    13242.51    338.93 o 
  -1  -7   6     6662.77     6304.77    200.89 o 
   0  -7   6    76885.89    76292.66    499.41 o 
   1  -7   6    53148.16    51987.86    412.32 o 
   2  -7   6   102636.23    98278.12   2113.47 o 
   3  -7   6     9043.28     9029.28    309.93 o 
   4  -7   6     3222.27     3484.16    405.83 o 
   5  -7   6    24474.11    24006.47    338.90 o 
   6  -7   6    24698.74    24102.61    360.41 o 
   7  -7   6     1177.30     1354.64    378.57 o 
   8  -7   6    31168.21    36424.05    909.84 o 
   9  -7   6    19103.91    21336.82    800.07 o 
  10  -7   6     6663.17     7121.48    598.92 o 
  -9  -6   6      451.98      655.43    315.03 o 
  -8  -6   6    53460.82    46974.61    810.29 o 
  -7  -6   6     2403.56     2515.25    315.17 o 
  -6  -6   6      602.95      608.68    310.38 o 
  -5  -6   6    52905.56    50338.84   1066.18 o 
  -4  -6   6      897.26     1123.68    275.67 o 
  -3  -6   6     4966.38     4304.50    378.15 o 
  -2  -6   6     2615.17     2740.95    255.00 o 
  -1  -6   6     9085.09     9692.71    171.72 o 
   0  -6   6     2470.60     2720.01    144.27 o 
   1  -6   6    12356.67    13369.21    366.48 o 
   2  -6   6      349.92      472.79    135.10 o 
   3  -6   6    31348.89    31909.43   1037.46 o 
   4  -6   6    10663.96    10633.90    446.93 o 
   5  -6   6     9851.46    10113.76    255.35 o 
   6  -6   6    21402.83    22516.06   1527.25 o 
   7  -6   6      579.84      862.86    207.25 o 
   8  -6   6      195.86      600.17    351.98 o 
   9  -6   6        2.02      -30.63    401.16 o 
  10  -6   6     4810.13     5633.74    633.68 o 
 -10  -5   6     2369.75     2843.30    350.80 o 
  -9  -5   6     2707.27     2969.15    485.41 o 
  -8  -5   6      110.67      546.93    276.92 o 
  -7  -5   6     9759.55     9657.41    370.59 o 
  -6  -5   6    57137.81    53344.50    727.34 o 
  -5  -5   6    43259.39    40587.54    643.75 o 
  -4  -5   6     6100.08     5772.69    295.77 o 
  -3  -5   6    11068.81    11326.94    317.84 o 
  -2  -5   6    65237.15    63716.13    978.67 o 
  -1  -5   6    28032.91    28394.34    266.96 o 
   0  -5   6     1741.96     2140.85    134.61 o 
   1  -5   6     3674.76     4384.82    311.06 o 
   2  -5   6     5109.90     5578.87    230.96 o 
   3  -5   6     8258.29     8581.55    342.25 o 
   4  -5   6    25301.72    25662.78    619.01 o 
   5  -5   6   110594.21   109761.64    740.02 o 
   6  -5   6     8436.68     8662.08    253.60 o 
   7  -5   6     1119.24     1370.36    332.91 o 
   8  -5   6    11573.33    12514.04    583.27 o 
   9  -5   6    27282.51    30114.75    945.50 o 
  10  -5   6     3112.21     3372.53    595.02 o 
 -10  -4   6     7694.22     7333.47    389.90 o 
  -9  -4   6       33.81      134.33    264.74 o 
  -8  -4   6    45182.05    41623.31    861.10 o 
  -7  -4   6     9426.40     8656.36    496.45 o 
  -6  -4   6    23608.77    22504.87    843.12 o 
  -5  -4   6     1059.14     1219.27    253.05 o 
  -4  -4   6    20079.01    19894.24    413.16 o 
  -3  -4   6     9161.82    10038.40    277.50 o 
  -2  -4   6   133627.08   125269.67    765.71 o 
  -1  -4   6    36663.97    38056.61    363.54 o 
   0  -4   6     5963.41     6351.31    207.00 o 
   1  -4   6      134.36      430.49    133.97 o 
   2  -4   6        8.12      120.46    105.65 o 
   3  -4   6     4546.96     4747.72    140.90 o 
   4  -4   6     3275.67     3599.83    138.35 o 
   5  -4   6       51.83      172.56    150.78 o 
   6  -4   6    40367.27    39532.62    395.20 o 
   7  -4   6      774.47      740.96    361.52 o 
   8  -4   6       55.92      307.71    353.34 o 
   9  -4   6    10940.01    12112.58    654.86 o 
  10  -4   6    19495.74    21187.14    880.36 o 
 -10  -3   6      244.62      438.29    274.21 o 
  -9  -3   6     3115.80     3103.60    346.68 o 
  -8  -3   6     1193.00     1036.56    284.09 o 
  -7  -3   6     7937.66     7191.79    376.40 o 
  -6  -3   6    48274.97    45092.73    513.45 o 
  -5  -3   6       63.99      351.43    139.11 o 
  -4  -3   6    13178.57    13767.79    260.67 o 
  -3  -3   6    21879.15    21673.60    327.06 o 
  -2  -3   6    28822.13    28204.10    501.77 o 
  -1  -3   6      932.01     1108.97     90.61 o 
   0  -3   6      827.77     1147.90    131.41 o 
   1  -3   6    40450.21    44614.79   1007.45 o 
   2  -3   6   152503.77   147692.31   1066.09 o 
   3  -3   6    37727.91    38061.84    280.63 o 
   4  -3   6    16078.52    16892.28    337.72 o 
   5  -3   6   107540.13   105559.09    809.99 o 
   6  -3   6     2236.86     2343.55    182.23 o 
   7  -3   6    31927.35    31358.18    890.60 o 
   8  -3   6     4812.13     4426.71    509.78 o 
   9  -3   6    19988.74    21974.21    829.49 o 
 -10  -2   6     3222.76     3455.78    306.33 o 
  -9  -2   6    13462.60    13592.94    377.73 o 
  -8  -2   6     2076.41     2374.22    229.90 o 
  -7  -2   6     1318.76     1685.42    174.96 o 
  -6  -2   6     2901.10     2457.47    203.71 o 
  -5  -2   6    77914.17    72972.29    946.84 o 
  -4  -2   6    16893.39    16172.92    808.92 o 
  -3  -2   6   112732.46   100330.80   1097.69 o 
  -2  -2   6     3422.68     3757.16    241.00 o 
  -1  -2   6     9921.37    11545.71    237.21 o 
   0  -2   6      475.46      746.21    115.06 o 
   1  -2   6    19444.40    20807.51    328.68 o 
   2  -2   6   168188.19   157268.98   1372.00 o 
   3  -2   6     2012.69     2581.66    250.35 o 
   4  -2   6     7543.35     8240.07    440.00 o 
   5  -2   6      114.67      345.55    154.81 o 
   6  -2   6    16386.79    16550.83    411.06 o 
   7  -2   6       34.48      124.34    240.06 o 
   8  -2   6     5883.19     5481.82    497.54 o 
   9  -2   6      315.05      596.55    468.43 o 
 -11  -1   6     1233.31      729.06    471.46 o 
 -10  -1   6     7462.12     8464.84    594.99 o 
  -9  -1   6     1880.91     2156.24    279.91 o 
  -8  -1   6     3614.15     4131.98    201.91 o 
  -7  -1   6      478.12      581.33    158.54 o 
  -6  -1   6    10670.14    10652.91    209.00 o 
  -5  -1   6     1178.60     1031.47    155.16 o 
  -4  -1   6    67337.62    64289.15    618.66 o 
  -3  -1   6     4173.33     4234.26    167.81 o 
  -2  -1   6      358.21      535.61    130.10 o 
  -1  -1   6      206.95      399.61    121.66 o 
   0  -1   6    14744.31    15826.61    517.66 o 
   1  -1   6    32221.46    33942.06    542.51 o 
   2  -1   6   215976.41   192058.83    987.23 o 
   3  -1   6    78148.17    78555.19    610.45 o 
   4  -1   6    37796.59    36395.53    465.05 o 
   5  -1   6      290.22      487.96    176.50 o 
   6  -1   6    44642.43    44832.37   1094.33 o 
   7  -1   6    19943.28    20078.04   1479.43 o 
   8  -1   6      415.48      518.87    387.55 o 
   9  -1   6    52629.79    57517.79   1255.45 o 
 -11   0   6     8791.64     9575.39    545.24 o 
 -10   0   6     3284.70     3920.00    403.40 o 
  -9   0   6     8453.37     8179.97    344.03 o 
  -8   0   6    35294.95    35250.87    385.91 o 
  -7   0   6       28.40      128.32    104.56 o 
  -6   0   6   106502.71    99286.81   1210.20 o 
  -5   0   6    31817.30    31515.52    575.47 o 
  -4   0   6    81233.99    73658.03    889.98 o 
  -3   0   6    73823.31    68859.13    771.08 o 
  -2   0   6     4862.59     5449.46    166.84 o 
  -1   0   6   153133.48   144545.22    956.61 o 
   0   0   6    22992.23    25039.85    229.37 o 
   1   0   6   113578.22   104681.84    706.05 o 
   2   0   6   136176.38   133480.27   2041.83 o 
   3   0   6    25473.91    26379.75    618.52 o 
   4   0   6     7516.66     8059.78    332.42 o 
   5   0   6    41807.46    41218.10    572.08 o 
   6   0   6    15610.77    15372.41    411.01 o 
   7   0   6     3771.61     3867.96    285.54 o 
   8   0   6     4711.89     4886.54    501.88 o 
   9   0   6     8396.78     8136.85    669.82 o 
 -11   1   6    30169.43    31272.30   1628.78 o 
 -10   1   6      271.72      317.59    382.06 o 
  -9   1   6     7218.10     7703.23    260.57 o 
  -8   1   6     8204.76     8497.91    208.50 o 
  -7   1   6     2305.51     2254.62    117.82 o 
  -6   1   6    72008.24    68941.62    819.64 o 
  -5   1   6     2356.72     2691.04    141.89 o 
  -4   1   6     1668.70     1968.19    158.50 o 
  -3   1   6     7004.64     7310.65    253.88 o 
  -2   1   6     3709.50     3882.73    152.00 o 
  -1   1   6     1932.47     1945.17     95.34 o 
   0   1   6    35941.57    35028.60    696.84 o 
   1   1   6    25415.12    26920.96    365.92 o 
   2   1   6    15481.10    15357.96    419.67 o 
   3   1   6    12020.46    12152.70    365.54 o 
   4   1   6      293.38      382.34    216.75 o 
   5   1   6      249.89      236.44    236.77 o 
   6   1   6    33860.85    34716.07    558.15 o 
   7   1   6     9089.72     9301.98    562.26 o 
   8   1   6     5650.98     6643.33    607.42 o 
   9   1   6       21.12      -33.78    426.58 o 
 -11   2   6     1065.65     1564.56    429.86 o 
 -10   2   6     9383.40     9193.53    375.85 o 
  -9   2   6     5041.25     4776.92    281.51 o 
  -8   2   6    34954.84    34930.71    333.91 o 
  -7   2   6    91242.12    87804.23    512.60 o 
  -6   2   6    46564.83    45727.16    853.46 o 
  -5   2   6      765.58      812.85    156.18 o 
  -4   2   6    99479.79    91811.68   1600.87 o 
  -3   2   6      323.22      579.21    139.04 o 
  -2   2   6    81988.89    80529.05   1663.51 o 
  -1   2   6    93752.88    90571.77   1109.41 o 
   0   2   6    16466.45    16504.40    249.86 o 
   1   2   6   138702.78   126417.41   2281.96 o 
   2   2   6      564.27      698.43    134.01 o 
   3   2   6    60387.79    56544.92    842.68 o 
   4   2   6    37363.87    36262.63   1338.50 o 
   5   2   6     6022.80     6279.18    332.68 o 
   6   2   6    30664.25    30325.89    534.16 o 
   7   2   6     1058.59     1101.68    457.60 o 
   8   2   6    25626.49    25749.58    920.20 o 
 -11   3   6    28683.84    29863.03   2110.60 o 
 -10   3   6      861.56      648.65    276.87 o 
  -9   3   6    47085.10    48301.94    501.41 o 
  -8   3   6     1141.18      981.22    166.90 o 
  -7   3   6    77502.12    75649.58    591.31 o 
  -6   3   6     9600.38     9905.87    246.60 o 
  -5   3   6       70.94      239.13    165.20 o 
  -4   3   6    17804.17    16980.82    300.35 o 
  -3   3   6    43374.67    41877.72    788.07 o 
  -2   3   6    65905.19    61699.90    467.05 o 
  -1   3   6     8995.38     9406.19    180.01 o 
   0   3   6     2761.65     2649.03    164.70 o 
   1   3   6      661.62      868.01    153.69 o 
   2   3   6     5836.77     5902.27    205.07 o 
   3   3   6     8912.49     7905.63    576.09 o 
   4   3   6     5701.69     5002.92    314.49 o 
   5   3   6      102.34      269.75    272.03 o 
   6   3   6       38.77      167.15    246.17 o 
   7   3   6     1903.25     1571.42    475.92 o 
   8   3   6     1470.85      672.36    473.71 o 
 -11   4   6     2054.73     2008.26    422.15 o 
 -10   4   6      679.04      782.28    232.94 o 
  -9   4   6     3645.08     3534.82    262.45 o 
  -8   4   6    24657.04    24897.49    415.97 o 
  -7   4   6    46775.37    47152.65    474.60 o 
  -6   4   6     1519.29     1675.52    222.94 o 
  -5   4   6    11066.61    10985.76    295.49 o 
  -4   4   6     5307.41     4394.06    544.90 o 
  -3   4   6    25529.86    26367.98    279.58 o 
  -2   4   6    81720.91    77857.96    832.77 o 
  -1   4   6      294.34      625.49    327.51 o 
   0   4   6    61030.71    59345.23   1397.91 o 
   1   4   6     5110.88     5113.77    206.81 o 
   2   4   6    11435.59    11112.04    379.65 o 
   3   4   6     3520.81     3230.42    203.99 o 
   4   4   6    43822.10    40470.42    887.99 o 
   5   4   6    11239.47    10151.31    380.13 o 
   6   4   6     2690.61     2828.61    469.53 o 
   7   4   6     9813.08     9529.09    676.98 o 
   8   4   6     5512.54     5297.55    666.53 o 
 -11   5   6     3577.53     3118.33    455.27 o 
 -10   5   6    28774.58    29545.98    755.15 o 
  -9   5   6     5412.86     5667.36    288.85 o 
  -8   5   6     6689.12     6973.88    325.20 o 
  -7   5   6    77155.55    74838.83   1062.07 o 
  -6   5   6    37579.23    37387.71    820.13 o 
  -5   5   6    15473.35    14918.35    334.26 o 
  -4   5   6     2657.10     2749.88    152.76 o 
  -3   5   6     4926.43     5308.90    268.98 o 
  -2   5   6    21074.53    19973.26    275.45 o 
  -1   5   6      352.96      484.29    323.00 o 
   0   5   6     5287.18     5183.81    371.98 o 
   1   5   6   117294.80   111429.88    767.07 o 
   2   5   6     3474.03     3432.69    221.70 o 
   3   5   6     9176.20     8900.53    267.63 o 
   4   5   6      377.71      728.99    464.19 o 
   5   5   6     3947.88     3982.55    316.91 o 
   6   5   6      209.69       35.09    461.42 o 
   7   5   6     4740.93     4985.99    626.85 o 
 -10   6   6      289.64      132.86    345.15 o 
  -9   6   6     9530.02    10329.26   1016.60 o 
  -8   6   6     2110.70     2424.31    324.50 o 
  -7   6   6       29.71      479.13    231.86 o 
  -6   6   6     5142.02     5390.00    257.55 o 
  -5   6   6     5426.04     5065.78    186.86 o 
  -4   6   6      228.95      270.20    133.47 o 
  -3   6   6    27748.09    26034.11    447.57 o 
  -2   6   6     1126.87     1527.14    257.91 o 
  -1   6   6    44743.39    47096.91   3226.10 o 
   0   6   6     7322.81     7706.26    770.12 o 
   1   6   6    28218.68    25722.95    454.59 o 
   2   6   6     4870.30     4894.95    267.97 o 
   3   6   6    28638.72    26246.25    419.70 o 
   4   6   6      260.28      175.10    452.89 o 
   5   6   6     4645.58     4672.67    542.77 o 
   6   6   6    30240.78    27555.52    969.24 o 
   7   6   6      221.64      109.82    486.32 o 
 -11   7   6     6102.41     7258.87    952.60 o 
 -10   7   6    24577.29    26843.47   2024.88 o 
  -9   7   6    15275.74    14835.72    531.15 o 
  -8   7   6     6863.99     7122.83    358.36 o 
  -7   7   6     4027.56     3874.07    292.53 o 
  -6   7   6     7513.65     6983.19    322.56 o 
  -5   7   6     3816.86     3960.75    289.41 o 
  -4   7   6    15443.37    14909.75    264.79 o 
  -3   7   6    84971.43    78187.29    806.02 o 
  -2   7   6    37793.49    34444.57    718.34 o 
  -1   7   6     2273.22     1789.48    312.13 o 
   0   7   6    40735.09    41762.89   1975.03 o 
   1   7   6    77782.41    73933.80    770.92 o 
   2   7   6     1531.53     1484.20    255.23 o 
   3   7   6      460.57      159.83    465.14 o 
   4   7   6    22444.10    20717.17    812.50 o 
   5   7   6    18445.24    16566.53    793.52 o 
   6   7   6     1631.52     1568.57    580.30 o 
 -11   8   6     5764.11     6249.92    491.17 o 
 -10   8   6     2217.27     2367.11    660.75 o 
  -9   8   6    22193.04    22035.13   1156.52 o 
  -8   8   6      848.61     1399.44    374.68 o 
  -7   8   6     1886.57     2065.89    286.51 o 
  -6   8   6      116.18      267.67    360.92 o 
  -5   8   6       27.34      132.15    155.39 o 
  -4   8   6      268.10      475.97    170.42 o 
  -3   8   6      722.94      917.68    221.52 o 
  -2   8   6       51.40      413.08    326.53 o 
  -1   8   6    44644.10    44538.23   3031.86 o 
   0   8   6    26529.52    26790.27   1799.21 o 
   1   8   6      221.07      513.07    309.07 o 
   2   8   6     2522.31     2710.84    287.68 o 
   3   8   6    36720.46    33554.90    984.61 o 
   4   8   6     2793.10     3038.15    525.67 o 
   5   8   6    24268.70    19930.18    921.59 o 
   6   8   6     5523.43     5857.80    703.62 o 
 -11   9   6     1491.82     1884.66    425.27 o 
 -10   9   6     7947.28     7589.05    507.94 o 
  -9   9   6    20462.64    20531.84    523.21 o 
  -8   9   6    14969.24    15457.07    487.79 o 
  -7   9   6    27397.39    25994.76    688.97 o 
  -6   9   6     9956.34     9185.34    390.58 o 
  -5   9   6    50341.67    48112.34    666.31 o 
  -4   9   6     4152.91     4353.09    217.18 o 
  -3   9   6     7479.39     5735.47   3422.15 o 
  -2   9   6    85060.74    85515.74   7247.05 o 
  -1   9   6    16271.54    18227.12   1059.93 o 
   0   9   6   115576.58   110195.03   3498.89 o 
   1   9   6     3687.72     3786.31    413.80 o 
   2   9   6    15012.73    13173.68    479.03 o 
   3   9   6      181.79      463.97    488.28 o 
   4   9   6      307.24      651.50    507.67 o 
   5   9   6    57478.52    48651.53   1337.55 o 
 -10  10   6    22603.12    22305.19   1166.94 o 
  -9  10   6    13153.96    13531.02    489.19 o 
  -8  10   6    19484.47    19459.65   1127.34 o 
  -7  10   6     2453.21     2447.41    338.87 o 
  -6  10   6     8093.38     7191.26    377.66 o 
  -5  10   6    20564.84    19219.40    331.63 o 
  -4  10   6      638.01      836.37    211.25 o 
  -3  10   6     5041.06     4868.78    617.08 o 
  -2  10   6      239.92      859.99    538.36 o 
  -1  10   6      200.92      663.22    866.46 o 
   0  10   6     3755.74     5520.26    771.87 o 
   1  10   6      865.50     1099.94    324.35 o 
   2  10   6      692.04     1478.84    342.04 o 
   3  10   6    14177.44    11691.90    857.37 o 
   4  10   6    10225.46     8990.04    831.71 o 
 -10  11   6    18652.61    19080.47   1838.76 o 
  -9  11   6     1415.65     1507.50    443.95 o 
  -8  11   6     5598.44     5758.55    681.29 o 
  -7  11   6       87.16     -406.95    936.40 o 
  -6  11   6      604.81      701.75    539.10 o 
  -5  11   6    29698.65    26885.96    793.04 o 
  -4  11   6    19516.00    18779.13    977.05 o 
  -3  11   6    57537.67    59035.68   3531.73 o 
  -2  11   6      520.41     1471.00    540.75 o 
  -1  11   6    46020.16    50942.08   1571.19 o 
   0  11   6    15426.31    16694.01    983.91 o 
   1  11   6     5856.68     5498.27    436.60 o 
   2  11   6    17678.71    16589.29    923.00 o 
   3  11   6      190.92       -0.29    556.88 o 
   4  11   6    32534.91    27536.11   1118.11 o 
 -10  12   6    26858.42    28674.35   3274.55 o 
  -9  12   6     1456.16     1255.77    435.20 o 
  -8  12   6    48139.60    47914.01   4407.75 o 
  -7  12   6     9492.84     9433.23   1309.06 o 
  -6  12   6     1553.52     1818.06    554.29 o 
  -5  12   6    16067.07    17745.43   1126.00 o 
  -4  12   6    19225.27    18022.47   1387.52 o 
  -3  12   6    28290.26    28434.41   2468.61 o 
  -2  12   6     9350.33     9565.71   1357.03 o 
  -1  12   6     3427.23     3176.30    926.28 o 
   0  12   6     8631.82     9953.72    967.70 o 
   1  12   6      267.05      618.34    644.42 o 
   2  12   6     5702.75     4947.66    735.08 o 
   3  12   6      441.70      786.37    607.35 o 
  -9  13   6      101.03      278.55    458.90 o 
  -8  13   6     1490.34     1362.90    441.17 o 
  -7  13   6      185.08      220.00    469.09 o 
  -6  13   6    12043.21    13053.62   1423.44 o 
  -5  13   6     3171.97     2419.03    939.80 o 
  -4  13   6    17483.92    17595.58   2699.98 o 
  -3  13   6     5980.94     5995.86   1502.48 o 
  -2  13   6     2796.75     4621.31    618.58 o 
  -1  13   6     8613.21     9561.18   1125.32 o 
   0  13   6      373.74     1191.60    808.49 o 
   1  13   6     6069.67     6052.02    493.33 o 
   2  13   6     2655.06     2464.31    684.64 o 
  -8  14   6      748.28      271.85    509.25 o 
  -7  14   6       16.19     -147.43    480.71 o 
  -6  14   6    20528.67    20532.51   1797.49 o 
  -5  14   6      176.24      701.12    597.20 o 
  -4  14   6    60192.10    66349.98   4516.72 o 
  -3  14   6     3085.33     3709.26    603.35 o 
  -2  14   6    14044.40    18429.23   1301.26 o 
  -1  14   6       58.50     -246.64    892.63 o 
   0  14   6     3166.03     4196.31    879.43 o 
   1  14   6    15126.80    15965.01   1105.53 o 
  -7  15   6       11.66      452.63    471.69 o 
  -6  15   6     3366.65     4010.26   1523.59 o 
  -5  15   6       35.94      510.92    781.11 o 
  -4  15   6      311.56     1096.29    593.40 o 
  -3  15   6      427.37     1313.08    605.07 o 
  -2  15   6       25.23      288.62   1010.11 o 
  -1  15   6     2357.68     2162.75    997.66 o 
  -5  16   6      350.78     2035.69    827.94 o 
  -4  16   6       95.25      965.91    597.54 o 
  -3  16   6    28629.01    31632.29    974.50 o 
   1 -19   7    15699.25    17416.92   1166.36 o 
   2 -19   7     8018.63     9682.95    940.90 o 
   3 -19   7    14191.13    12771.39   1815.72 o 
   4 -19   7     4204.47     4493.24    737.62 o 
   5 -19   7      147.35       26.72    443.77 o 
  -1 -18   7      543.09      417.62    652.54 o 
   0 -18   7    18059.56    18923.09   1255.70 o 
   1 -18   7     6924.52     7464.91    962.66 o 
   2 -18   7      611.34      755.75    740.68 o 
   3 -18   7       36.42       -1.25    432.03 o 
   4 -18   7       12.33      581.99    542.47 o 
   5 -18   7    11016.88    10683.70   1042.30 o 
   6 -18   7     6165.15     6569.67    602.74 o 
  -2 -17   7    16044.55    18185.50   1357.65 o 
  -1 -17   7    26532.06    29869.75   2338.18 o 
   0 -17   7     1115.33      813.35    842.62 o 
   1 -17   7    19223.93    20236.55   1238.90 o 
   2 -17   7      367.53      362.83    643.11 o 
   3 -17   7    12594.72    13198.42    699.28 o 
   4 -17   7     5158.31     5596.90    960.55 o 
   5 -17   7    41178.94    40828.28    962.34 o 
   6 -17   7    64042.34    62306.29   3447.20 o 
   7 -17   7     1115.24     1284.13    425.44 o 
  -3 -16   7      808.06     1873.18    477.89 o 
  -2 -16   7    48389.97    55671.44   1221.67 o 
  -1 -16   7       99.70      635.12    512.99 o 
   0 -16   7     4137.97     4171.67    503.37 o 
   1 -16   7    16522.50    17753.44    673.66 o 
   2 -16   7      746.07     1126.71    484.92 o 
   3 -16   7     6459.45     7465.39    830.78 o 
   4 -16   7    13946.94    14156.47    686.63 o 
   5 -16   7       31.77      406.07    447.45 o 
   6 -16   7       74.30      531.12    399.94 o 
   7 -16   7     9310.81     8211.76    508.27 o 
   8 -16   7     1586.13     1382.56    585.65 o 
  -4 -15   7    18069.61    17872.06   1045.58 o 
  -3 -15   7    14795.30    18288.96   1415.38 o 
  -2 -15   7     2382.93     3356.74    640.60 o 
  -1 -15   7    12097.34    12976.06    655.95 o 
   0 -15   7     5589.30     5593.44    534.52 o 
   1 -15   7      620.03      471.06    418.73 o 
   2 -15   7     6162.44     6488.97    609.17 o 
   3 -15   7    36081.93    37054.41    888.66 o 
   4 -15   7     4164.58     4742.08    528.30 o 
   5 -15   7    58213.01    55850.50   2482.73 o 
   6 -15   7    10057.47     9361.79    484.55 o 
   7 -15   7      797.13      606.14    374.51 o 
   8 -15   7      830.53      439.83    448.37 o 
  -5 -14   7    38963.32    40206.75   5031.63 o 
  -4 -14   7    32067.96    35791.41   4749.32 o 
  -3 -14   7    12895.32    14453.41    614.92 o 
  -2 -14   7    57224.26    58514.29   2169.26 o 
  -1 -14   7     4132.53     5660.45    694.05 o 
   0 -14   7    10505.80    11074.00    614.65 o 
   1 -14   7     2539.36     2775.10    398.14 o 
   2 -14   7    56605.21    57960.13   1043.08 o 
   3 -14   7    18500.36    18782.72    664.74 o 
   4 -14   7     7588.15     7512.39    502.51 o 
   5 -14   7    17394.88    17609.84    768.26 o 
   6 -14   7    10434.08    10185.80    475.22 o 
   7 -14   7     1374.27      919.01    360.35 o 
   8 -14   7     2548.38     3311.76    547.08 o 
   9 -14   7       14.85      776.97    459.25 o 
  -6 -13   7     1612.87     1634.22    575.88 o 
  -5 -13   7     2595.54     2196.61    570.83 o 
  -4 -13   7    32542.69    34009.70   3299.28 o 
  -3 -13   7      102.55      547.65    451.25 o 
  -2 -13   7     2778.03     3613.73    752.38 o 
  -1 -13   7       71.48      765.71    458.44 o 
   0 -13   7     8472.34    10355.73   1060.64 o 
   1 -13   7    10486.25    10668.12    470.87 o 
   2 -13   7     1496.88     1757.62    433.45 o 
   3 -13   7    19326.73    19028.57    807.38 o 
   4 -13   7     4427.59     4148.69    419.61 o 
   5 -13   7       67.36      -42.91    339.81 o 
   6 -13   7       22.94      434.31    272.90 o 
   7 -13   7     3052.94     2809.08    348.47 o 
   8 -13   7    11549.79    11560.80    639.89 o 
   9 -13   7     2876.73     3320.35    555.34 o 
  -6 -12   7     4424.63     3978.93    568.94 o 
  -5 -12   7    45746.45    47509.25   2693.95 o 
  -4 -12   7    12806.87    13776.83   1325.37 o 
  -3 -12   7    35703.86    40083.89   4936.80 o 
  -2 -12   7    17660.52    17734.83    884.98 o 
  -1 -12   7      672.98     1884.77   1031.19 o 
   0 -12   7    18137.13    20508.07   2381.73 o 
   1 -12   7       41.69      108.15    316.40 o 
   2 -12   7   132388.19   131167.25   1359.29 o 
   3 -12   7     1880.18     1847.61    260.37 o 
   4 -12   7      209.09      868.59   1083.59 o 
   5 -12   7    21287.79    20211.57    787.57 o 
   6 -12   7      583.48      848.89    306.33 o 
   7 -12   7     5703.39     6244.82    384.47 o 
   8 -12   7    15107.12    13535.98    623.87 o 
   9 -12   7    17187.57    15609.30    694.37 o 
  -7 -11   7      236.06     1150.75    519.50 o 
  -6 -11   7     4867.04     4999.54    573.17 o 
  -5 -11   7     2299.57     2425.80    530.45 o 
  -4 -11   7     2234.12     2549.58    538.00 o 
  -3 -11   7     8789.64     8636.26   1850.26 o 
  -2 -11   7      594.52     1121.50    533.50 o 
  -1 -11   7    21266.09    22623.33   1515.03 o 
   0 -11   7    25319.13    25196.76    579.37 o 
   1 -11   7     3125.36     3022.38    194.63 o 
   2 -11   7    22310.93    22932.25    285.91 o 
   3 -11   7      295.13      334.02    136.77 o 
   4 -11   7     2952.21     2779.91    310.64 o 
   5 -11   7      453.59      439.73    293.81 o 
   6 -11   7     7810.66     7629.83    380.86 o 
   7 -11   7      924.23      998.25    382.07 o 
   8 -11   7    10846.78     9778.33    541.02 o 
   9 -11   7     4958.99     4866.46    555.67 o 
  -8 -10   7     3355.18     3515.54    621.01 o 
  -7 -10   7     8975.07     9060.58    689.65 o 
  -6 -10   7     9011.96     8674.15   1141.30 o 
  -5 -10   7     3205.49     2896.30    540.93 o 
  -4 -10   7     2892.33     3153.69    483.17 o 
  -3 -10   7       65.39      469.64    438.34 o 
  -2 -10   7    35978.88    34016.22    935.70 o 
  -1 -10   7     4755.23     4341.48    455.86 o 
   0 -10   7      586.43      759.05    182.69 o 
   1 -10   7    29080.81    30262.85    462.05 o 
   2 -10   7    12964.93    13223.50    243.33 o 
   3 -10   7    43354.76    40393.74   1326.64 o 
   4 -10   7    15042.20    14108.66    421.64 o 
   5 -10   7   119030.89   110875.52   2349.88 o 
   6 -10   7    24955.22    23755.18    521.11 o 
   7 -10   7      468.66      316.13    302.46 o 
   8 -10   7      825.05      763.08    363.61 o 
   9 -10   7     6522.80     6161.15    556.22 o 
  -8  -9   7    13568.02    12728.09    558.05 o 
  -7  -9   7     1469.83     1457.87    395.61 o 
  -6  -9   7    10815.99    11402.65    500.71 o 
  -5  -9   7    43896.82    41085.60    892.70 o 
  -4  -9   7    10886.92    11418.59    623.72 o 
  -3  -9   7     6132.92     6317.55   1197.82 o 
  -2  -9   7       66.76     -253.12    351.93 o 
  -1  -9   7    26504.92    26211.98    495.93 o 
   0  -9   7    20802.81    20471.39    295.84 o 
   1  -9   7    11221.94    11912.46    254.16 o 
   2  -9   7     7610.83     8001.14    230.70 o 
   3  -9   7    19607.01    20360.29    842.80 o 
   4  -9   7     1439.74     1499.92    113.46 o 
   5  -9   7     3996.91     3450.04    293.19 o 
   6  -9   7    39944.98    38237.96    590.20 o 
   7  -9   7     3440.66     3317.07    421.01 o 
   8  -9   7    10957.19    11577.74    574.16 o 
   9  -9   7     6750.74     6799.77    536.17 o 
  10  -9   7     5261.19     5897.06    617.50 o 
  -8  -8   7     1849.06     2109.15    374.38 o 
  -7  -8   7      166.46      524.01    363.09 o 
  -6  -8   7     2979.09     3468.17    391.06 o 
  -5  -8   7    14421.80    13016.98    616.30 o 
  -4  -8   7     9679.49     9508.23    464.61 o 
  -3  -8   7     1418.91     1564.15    325.28 o 
  -2  -8   7     4388.10     4464.77    272.70 o 
  -1  -8   7    39211.63    39522.69    478.08 o 
   0  -8   7      895.79      862.92    130.54 o 
   1  -8   7      181.43      221.03    117.56 o 
   2  -8   7   168666.61   155889.95   1066.52 o 
   3  -8   7    55579.25    52422.69    744.30 o 
   4  -8   7    69973.86    67601.32   1769.62 o 
   5  -8   7     6115.27     5986.61    290.15 o 
   6  -8   7     1083.97     1204.13    184.38 o 
   7  -8   7    14477.26    14742.71    608.46 o 
   8  -8   7      956.87     1230.16    279.94 o 
   9  -8   7   100588.49   105913.74   3913.30 o 
  10  -8   7      798.13     1001.66    360.43 o 
  -9  -7   7     5385.87     5168.35    390.26 o 
  -8  -7   7    10367.44     9322.91    440.10 o 
  -7  -7   7     7925.07     7525.98    393.68 o 
  -6  -7   7    44551.36    44204.16    729.03 o 
  -5  -7   7   100417.26    96082.48   1100.53 o 
  -4  -7   7       12.09      332.37    292.28 o 
  -3  -7   7    30347.13    28759.05    437.95 o 
  -2  -7   7    19654.28    19144.19    347.65 o 
  -1  -7   7    52194.43    50589.36    440.87 o 
   0  -7   7     3980.33     3922.73    157.89 o 
   1  -7   7    35756.63    35502.93    355.92 o 
   2  -7   7    72804.93    70250.48    636.81 o 
   3  -7   7    30429.29    28838.21    402.50 o 
   4  -7   7    22793.10    22835.41    469.49 o 
   5  -7   7     2777.08     2775.56    193.02 o 
   6  -7   7     2929.04     3178.22    223.02 o 
   7  -7   7     7997.07     8558.24    540.95 o 
   8  -7   7     3011.24     3073.25    463.55 o 
   9  -7   7     8713.54    10061.91    685.66 o 
  10  -7   7     9408.60    10282.08    691.32 o 
  -9  -6   7     5107.66     5475.40    375.96 o 
  -8  -6   7     4431.44     4358.74    349.31 o 
  -7  -6   7    32305.55    31260.93   1010.93 o 
  -6  -6   7      538.43     1764.85    465.62 o 
  -5  -6   7     8163.71     8445.20    382.44 o 
  -4  -6   7     1911.55     2361.52    339.15 o 
  -3  -6   7       49.68      187.23    127.60 o 
  -2  -6   7     4873.32     4557.49    173.36 o 
  -1  -6   7    38148.00    37804.30    345.21 o 
   0  -6   7    34823.95    34678.30    526.91 o 
   1  -6   7    10542.19    10622.47    262.28 o 
   2  -6   7    49976.47    49389.12   1078.85 o 
   3  -6   7    61283.50    59861.36    791.00 o 
   4  -6   7    20519.56    19846.04    444.47 o 
   5  -6   7     2365.88     2451.19    156.03 o 
   6  -6   7    30796.62    32209.43   1172.10 o 
   7  -6   7    10191.69    10472.05    322.40 o 
   8  -6   7    20584.26    23219.30    777.40 o 
   9  -6   7    27282.14    29898.27    934.59 o 
  10  -6   7      777.96      636.96    543.31 o 
 -10  -5   7      920.45     1134.93    491.18 o 
  -9  -5   7     5133.26     4962.93    347.72 o 
  -8  -5   7    30260.14    28517.41    864.60 o 
  -7  -5   7    11909.68    11472.32    367.67 o 
  -6  -5   7   132768.98   122555.55   1982.63 o 
  -5  -5   7     6894.92     7449.63    455.76 o 
  -4  -5   7    33588.15    33056.23    721.96 o 
  -3  -5   7    30762.93    32197.04    551.19 o 
  -2  -5   7    14558.99    14485.84    309.46 o 
  -1  -5   7   277565.31   250812.95   2385.60 o 
   0  -5   7    10553.61    10868.10    486.60 o 
   1  -5   7   140088.58   140030.52   8123.45 o 
   2  -5   7      149.00      150.19    136.93 o 
   3  -5   7     5487.39     5731.45    157.23 o 
   4  -5   7     1342.96     1518.37    129.73 o 
   5  -5   7     2580.43     2599.65    186.78 o 
   6  -5   7    42910.07    44278.68   1058.67 o 
   7  -5   7    19635.61    20108.01    481.73 o 
   8  -5   7    21527.67    22570.33   1856.43 o 
   9  -5   7     2205.42     2074.61    536.16 o 
 -10  -4   7     1813.87     2424.06    750.57 o 
  -9  -4   7    50445.89    47957.84   1125.31 o 
  -8  -4   7      505.91      427.00    235.11 o 
  -7  -4   7      601.30      434.75    231.97 o 
  -6  -4   7     9862.34     9278.48    372.39 o 
  -5  -4   7      982.53      969.06    153.42 o 
  -4  -4   7    29928.82    30791.95    687.36 o 
  -3  -4   7    34849.41    35837.82    733.62 o 
  -2  -4   7      207.96      619.83    157.54 o 
  -1  -4   7    11619.33    12418.69    168.82 o 
   0  -4   7    15800.72    17531.23    618.82 o 
   1  -4   7     7006.01     7811.56    225.03 o 
   2  -4   7     5894.44     6278.02    267.83 o 
   3  -4   7    51839.76    53656.45   1048.34 o 
   4  -4   7    11480.86    11914.28    201.85 o 
   5  -4   7     1067.24     1046.55    218.46 o 
   6  -4   7     1460.65     1745.98    258.69 o 
   7  -4   7     4525.62     4395.03    302.95 o 
   8  -4   7     5150.75     5584.75    548.38 o 
   9  -4   7     3922.65     5103.16    592.37 o 
 -10  -3   7     3020.39     3350.63    937.93 o 
  -9  -3   7    13226.44    13892.25    437.00 o 
  -8  -3   7    18950.39    17495.68    720.48 o 
  -7  -3   7    52898.50    49361.58    666.61 o 
  -6  -3   7     8845.48     8870.50    261.09 o 
  -5  -3   7     1934.94     1982.71    112.49 o 
  -4  -3   7    29352.63    27283.22    635.42 o 
  -3  -3   7    14872.53    15131.56    229.65 o 
  -2  -3   7   140593.14   129055.12    753.52 o 
  -1  -3   7   106643.31   106662.42   1693.51 o 
   0  -3   7    64070.44    66948.34    791.11 o 
   1  -3   7     2812.70     3345.09    162.89 o 
   2  -3   7    72935.70    73687.44   1046.24 o 
   3  -3   7    29318.81    28640.62    267.88 o 
   4  -3   7    26936.09    25266.49    861.20 o 
   5  -3   7    54457.04    52518.06    956.63 o 
   6  -3   7     3261.83     3269.56    369.62 o 
   7  -3   7     3790.33     3323.63    293.31 o 
   8  -3   7      155.93      234.08    266.03 o 
   9  -3   7    15861.99    17448.42    801.10 o 
 -10  -2   7    11183.76    11580.34    761.50 o 
  -9  -2   7    50704.17    49957.71   1221.72 o 
  -8  -2   7      929.30     1074.99    197.40 o 
  -7  -2   7    24798.09    24713.58    338.25 o 
  -6  -2   7    22122.54    16320.30   3327.70 o 
  -5  -2   7    34722.33    33817.12   1029.86 o 
  -4  -2   7    11777.47    11391.49    219.09 o 
  -3  -2   7    11250.11    10716.01    282.36 o 
  -2  -2   7    36524.85    34664.15   1045.47 o 
  -1  -2   7     2353.88     2959.96    129.66 o 
   0  -2   7    21187.55    22581.06    620.72 o 
   1  -2   7    12076.82    13308.15    219.17 o 
   2  -2   7       65.19      178.08    110.54 o 
   3  -2   7      374.89      455.36     97.18 o 
   4  -2   7      568.10      519.56    299.03 o 
   5  -2   7    29339.05    29452.99   1322.64 o 
   6  -2   7    16188.12    16057.47    430.78 o 
   7  -2   7      271.03      429.95    354.64 o 
   8  -2   7       58.17      245.99    407.18 o 
   9  -2   7    10896.91    11198.04    728.91 o 
 -11  -1   7     6365.75     5374.80    600.76 o 
 -10  -1   7     5859.68     6807.51    533.17 o 
  -9  -1   7      382.89      678.46    346.83 o 
  -8  -1   7      808.37     1037.01    166.36 o 
  -7  -1   7     9034.04     9220.12    255.96 o 
  -6  -1   7       25.80      235.97     99.01 o 
  -5  -1   7     1406.15     1643.78    107.88 o 
  -4  -1   7     1073.53     1149.87     98.27 o 
  -3  -1   7    12159.27    12043.05    226.50 o 
  -2  -1   7    13491.96    13682.20    565.97 o 
  -1  -1   7     2430.16     2707.04    153.78 o 
   0  -1   7    12610.58    13122.57    236.12 o 
   1  -1   7   141048.28   127598.95   1702.61 o 
   2  -1   7    10490.30    10274.78    260.19 o 
   3  -1   7      177.52      432.24    188.42 o 
   4  -1   7     1323.90     1424.16    221.71 o 
   5  -1   7      150.29      357.72    224.91 o 
   6  -1   7    60610.45    60040.20   1497.74 o 
   7  -1   7      234.37      430.44    255.77 o 
   8  -1   7    50318.43    50643.16   1138.64 o 
   9  -1   7     1986.99     2044.28    529.74 o 
 -11   0   7     3409.49     4020.88    553.81 o 
 -10   0   7    72526.36    73908.16   3121.98 o 
  -9   0   7     3660.00     3531.50    495.30 o 
  -8   0   7     3875.19     3930.19    196.38 o 
  -7   0   7      362.05      516.60    129.99 o 
  -6   0   7    41376.49    41187.12    576.24 o 
  -5   0   7    31661.63    29660.60    322.65 o 
  -4   0   7     1256.02     1381.63    148.47 o 
  -3   0   7    20995.17    19959.89    395.02 o 
  -2   0   7    33305.48    34204.43    838.25 o 
  -1   0   7      747.91      934.18    160.69 o 
   0   0   7     8425.44     9501.05    172.74 o 
   1   0   7   115662.60   109943.07    651.29 o 
   2   0   7     8798.27     9630.43    265.75 o 
   3   0   7     2067.40     2535.42    270.89 o 
   4   0   7    17101.85    17539.71    393.55 o 
   5   0   7     9889.76     9589.97    345.90 o 
   6   0   7      278.73      334.11    251.31 o 
   7   0   7      173.48      389.81    243.59 o 
   8   0   7     4246.40     4796.71    544.41 o 
   9   0   7    17903.85    17814.76    873.31 o 
 -11   1   7     1064.26     1569.55    428.28 o 
 -10   1   7      368.93      714.73    361.99 o 
  -9   1   7      948.22     1195.80    204.98 o 
  -8   1   7    24204.19    24079.65    280.36 o 
  -7   1   7      589.43      560.51    136.61 o 
  -6   1   7     8251.60     7885.53    334.98 o 
  -5   1   7     9699.20    10346.76    561.22 o 
  -4   1   7     8455.63     8145.85    283.86 o 
  -3   1   7     1896.94     2044.19    191.06 o 
  -2   1   7     6114.26     6062.76    183.84 o 
  -1   1   7    28909.30    29292.32    296.78 o 
   0   1   7    18632.44    17854.56    385.45 o 
   1   1   7    50264.20    50484.18    848.41 o 
   2   1   7    23893.64    23996.40    502.77 o 
   3   1   7    34319.66    34120.06    484.32 o 
   4   1   7     2768.01     2610.14    271.83 o 
   5   1   7    72198.82    70290.13    764.55 o 
   6   1   7    67987.27    66896.28    784.76 o 
   7   1   7     9549.75    10056.09    635.94 o 
   8   1   7    22876.96    24789.25    899.27 o 
 -11   2   7     6064.51     6471.70    475.31 o 
 -10   2   7     5127.16     4921.23    342.22 o 
  -9   2   7    39709.07    39628.56    663.68 o 
  -8   2   7     6475.02     6433.70    252.74 o 
  -7   2   7    61118.53    61569.16    546.65 o 
  -6   2   7    17304.89    17377.22    554.84 o 
  -5   2   7     4189.09     4366.15    226.27 o 
  -4   2   7     4150.60     4422.90    230.06 o 
  -3   2   7      607.91      890.74    189.47 o 
  -2   2   7   368876.44   304854.25   3830.66 o 
  -1   2   7     2560.45     2825.12    126.57 o 
   0   2   7    46010.49    44584.83    748.31 o 
   1   2   7      193.66      278.71    144.09 o 
   2   2   7     4739.73     5036.97    194.64 o 
   3   2   7     7055.30     6791.52    385.92 o 
   4   2   7    25523.58    25480.64    527.59 o 
   5   2   7    47985.58    47221.37    664.78 o 
   6   2   7      149.90      335.34    266.18 o 
   7   2   7     2299.05     2171.14    434.89 o 
   8   2   7        3.13     -111.69    498.37 o 
 -11   3   7     2623.05     2791.93    433.19 o 
 -10   3   7     6989.89     7161.76    292.16 o 
  -9   3   7     4143.53     4280.38    233.83 o 
  -8   3   7     3065.27     2840.05    351.29 o 
  -7   3   7     7603.72     8044.38    291.11 o 
  -6   3   7      348.63      534.95    206.00 o 
  -5   3   7     4302.80     4242.20    229.45 o 
  -4   3   7    44259.39    43686.19   1013.00 o 
  -3   3   7     2137.23     2132.85    139.16 o 
  -2   3   7     2792.30     2956.24    128.63 o 
  -1   3   7    25073.78    24938.75    374.23 o 
   0   3   7    35145.11    34975.82    391.51 o 
   1   3   7     4270.48     3932.43    321.03 o 
   2   3   7    40892.20    41084.05    445.52 o 
   3   3   7    26903.76    24739.70   1057.97 o 
   4   3   7     3089.81     2986.01    292.56 o 
   5   3   7    32444.61    30916.61    577.24 o 
   6   3   7    14535.12    13780.05    935.79 o 
   7   3   7    25445.25    24463.36    886.60 o 
   8   3   7     1016.39     1161.66    555.66 o 
 -11   4   7     1083.07     1021.84    389.02 o 
 -10   4   7    15894.88    16104.82    363.31 o 
  -9   4   7     5139.03     5057.79    282.22 o 
  -8   4   7    48979.39    49349.37    751.96 o 
  -7   4   7    11721.14    12089.96    412.89 o 
  -6   4   7    30580.75    29795.71    468.07 o 
  -5   4   7    77902.11    70102.75    687.29 o 
  -4   4   7    10028.64    10165.69    282.73 o 
  -3   4   7   229571.75   199868.03   1363.71 o 
  -2   4   7    81582.56    80033.38   1170.57 o 
  -1   4   7    37885.51    36679.45    443.74 o 
   0   4   7    19969.68    19127.95    330.52 o 
   1   4   7    40933.37    40086.09   1218.60 o 
   2   4   7   139793.48   130069.28   2079.33 o 
   3   4   7      797.41      638.91    193.02 o 
   4   4   7    11757.47    11741.76    591.53 o 
   5   4   7    27003.95    23550.61    942.64 o 
   6   4   7      101.73      316.01    383.77 o 
   7   4   7     5947.95     6394.46    577.24 o 
 -11   5   7     8283.63     8566.42    553.98 o 
 -10   5   7    37601.68    39102.10    589.69 o 
  -9   5   7      471.01      412.75    335.40 o 
  -8   5   7    28638.33    28216.25    659.57 o 
  -7   5   7     1408.79     1682.16    246.42 o 
  -6   5   7     7318.07     6805.25    327.10 o 
  -5   5   7    32061.33    30619.08    446.87 o 
  -4   5   7     3503.62     3195.80    260.55 o 
  -3   5   7    30335.42    29106.09    461.25 o 
  -2   5   7     1032.26     1219.12    155.33 o 
  -1   5   7      647.60      631.59    184.91 o 
   0   5   7    33927.02    32194.86    792.96 o 
   1   5   7    24405.73    23808.35    493.88 o 
   2   5   7     2504.67     2701.60    237.54 o 
   3   5   7      482.46      395.12    199.64 o 
   4   5   7       65.12      389.34    342.95 o 
   5   5   7       27.28      396.09    293.53 o 
   6   5   7     9320.97     8978.55    665.93 o 
   7   5   7     6873.01     6008.64    657.51 o 
 -11   6   7     4600.13     4681.26    367.52 o 
 -10   6   7     1831.60     2039.16    278.18 o 
  -9   6   7     1038.29     1078.23    374.55 o 
  -8   6   7    18280.25    18513.40    480.16 o 
  -7   6   7     6988.22     6905.33    360.41 o 
  -6   6   7     9912.10     9885.83    445.48 o 
  -5   6   7    12746.84    12039.11    382.00 o 
  -4   6   7    62397.32    60505.98    872.47 o 
  -3   6   7    98869.79    90907.14   1462.90 o 
  -2   6   7     4259.20     4203.72    212.11 o 
  -1   6   7    35496.74    37118.16   2592.24 o 
   0   6   7     3750.43     3961.44    279.67 o 
   1   6   7     6963.48     6833.60    810.03 o 
   2   6   7    42348.58    39651.70   1295.29 o 
   3   6   7     3217.52     2580.59    474.95 o 
   4   6   7    17138.63    16261.05    714.44 o 
   5   6   7    35111.30    25355.78   7077.58 o 
   6   6   7     5528.28     5041.07    620.00 o 
 -11   7   7    65401.14    68254.29   3188.96 o 
 -10   7   7       76.94       68.26    368.07 o 
  -9   7   7      643.21      607.91    335.14 o 
  -8   7   7    26581.65    26782.31    615.10 o 
  -7   7   7      100.00      237.39    283.75 o 
  -6   7   7    67359.30    63699.26    691.10 o 
  -5   7   7     1634.98     1301.84    268.57 o 
  -4   7   7    35933.63    34022.00    599.57 o 
  -3   7   7       50.09      387.67    376.32 o 
  -2   7   7     4487.56     4472.44    303.73 o 
  -1   7   7     8928.39     9035.67   1292.79 o 
   0   7   7    49765.01    49590.05   2509.79 o 
   1   7   7     3543.15     3214.34    307.18 o 
   2   7   7     7186.75     6972.06    332.40 o 
   3   7   7    10643.05     9497.04    615.50 o 
   4   7   7      540.31      451.74    497.09 o 
   5   7   7     6968.09     7041.17    630.34 o 
   6   7   7       55.90      204.72    584.75 o 
 -11   8   7     4676.29     4091.94    459.30 o 
 -10   8   7     1460.05     1574.83    402.56 o 
  -9   8   7        0.56      125.94    376.74 o 
  -8   8   7      296.34      246.79    281.56 o 
  -7   8   7     4100.44     4081.77    335.54 o 
  -6   8   7      168.10      293.09    260.85 o 
  -5   8   7     2963.60     2533.03    271.33 o 
  -4   8   7    18041.06    17346.69    416.12 o 
  -3   8   7     4922.67     4510.88    266.48 o 
  -2   8   7     1689.36     1868.26    329.15 o 
  -1   8   7     3650.28     3515.09    413.36 o 
   0   8   7     2242.83     2257.44    369.01 o 
   1   8   7    19355.29    19260.64    747.43 o 
   2   8   7     9594.37     9258.02    364.88 o 
   3   8   7     2035.23     1848.68    480.75 o 
   4   8   7    16771.24    15410.66    840.01 o 
   5   8   7    23685.21    20874.39    897.52 o 
 -10   9   7    12812.19    13064.94    608.47 o 
  -9   9   7     3060.60     3632.79    596.98 o 
  -8   9   7      393.61      490.23    305.90 o 
  -7   9   7    55331.77    52652.31    895.43 o 
  -6   9   7    11889.60    11226.47    375.68 o 
  -5   9   7    15202.78    14186.32    644.57 o 
  -4   9   7    11863.53    11633.51    296.60 o 
  -3   9   7    65095.83    60616.68    706.73 o 
  -2   9   7     1195.19     1192.51    355.53 o 
  -1   9   7      972.63     1113.03    393.83 o 
   0   9   7       34.84        9.43    321.31 o 
   1   9   7     1275.19     1382.12    303.39 o 
   2   9   7    11167.22    10259.22    408.92 o 
   3   9   7    13112.20    11717.05    732.23 o 
   4   9   7    24304.84    21046.76    981.51 o 
 -10  10   7     3140.32     3317.06    466.87 o 
  -9  10   7       67.84      167.16    380.96 o 
  -8  10   7      444.77      438.24    414.47 o 
  -7  10   7     6284.29     5834.53    457.10 o 
  -6  10   7       96.73      255.70    256.92 o 
  -5  10   7       46.09      356.16    165.79 o 
  -4  10   7       73.04      191.17    196.94 o 
  -3  10   7     5643.52     5707.49    302.40 o 
  -2  10   7     2796.41     2743.81    818.41 o 
  -1  10   7    27550.05    26172.18    662.16 o 
   0  10   7     1521.15     1751.61    419.58 o 
   1  10   7      450.74      663.57    337.80 o 
   2  10   7    18925.78    18439.64    950.33 o 
   3  10   7     6812.56     5944.56    718.89 o 
   4  10   7    22279.21    19993.88    959.15 o 
 -10  11   7        2.15      461.68    527.58 o 
  -9  11   7      155.38       11.11    432.98 o 
  -8  11   7      214.05      181.27    431.60 o 
  -7  11   7    32530.93    34006.52   3024.23 o 
  -6  11   7    34411.62    34307.46   1749.68 o 
  -5  11   7    16732.40    15058.89    395.13 o 
  -4  11   7    34028.27    33092.10    585.09 o 
  -3  11   7     3849.59     2959.47    667.48 o 
  -2  11   7      495.80      181.87    390.24 o 
  -1  11   7    29118.62    28890.60    727.39 o 
   0  11   7    10864.06    10128.93    625.35 o 
   1  11   7    38291.15    37312.55    759.51 o 
   2  11   7     5344.60     4758.69    673.44 o 
   3  11   7     3083.07     1846.12    619.21 o 
  -9  12   7     9641.48    10419.04   1000.46 o 
  -8  12   7      223.89     1004.79    623.97 o 
  -7  12   7     5008.39     5049.76    714.89 o 
  -6  12   7    17328.30    16569.56   2458.70 o 
  -5  12   7     1492.31     1123.91    588.48 o 
  -4  12   7     7321.40     6377.29    501.99 o 
  -3  12   7      367.16      959.03    405.20 o 
  -2  12   7     4976.95     5573.72    618.97 o 
  -1  12   7    20139.89    19480.38    676.67 o 
   0  12   7     5492.58     5082.08    777.88 o 
   1  12   7     2575.27     2855.53    419.77 o 
   2  12   7      570.57     1101.65    614.17 o 
  -9  13   7     3693.63     4100.39    529.25 o 
  -8  13   7      318.46      149.08    496.91 o 
  -7  13   7     9794.06    10063.40   1826.07 o 
  -6  13   7    19193.61    20396.66   2656.01 o 
  -5  13   7    19560.86    19558.84   3021.20 o 
  -4  13   7    49278.14    46261.36   2554.01 o 
  -3  13   7     5345.80     6971.95    965.53 o 
  -2  13   7    18278.88    17786.59   1020.52 o 
  -1  13   7    16574.08    16718.59   1336.64 o 
   0  13   7    13561.25    12394.23    604.95 o 
   1  13   7    32227.48    27985.79   1196.84 o 
  -8  14   7      148.49      237.13    457.43 o 
  -7  14   7    23734.85    22972.38   3843.76 o 
  -6  14   7     3278.17     3543.77    866.72 o 
  -5  14   7    15628.42    16689.91   2509.79 o 
  -4  14   7     4931.08     5033.75    816.93 o 
  -3  14   7    15706.90    19055.23    848.67 o 
  -2  14   7     1564.98     2042.18    532.22 o 
  -1  14   7      518.96      560.70    476.08 o 
   0  14   7     3077.94     3179.76    502.38 o 
  -6  15   7      492.01      553.37    736.35 o 
  -5  15   7    13815.74    14907.93   3645.36 o 
  -4  15   7     8230.67     9569.08   2332.75 o 
  -3  15   7      540.59      278.15    755.58 o 
  -2  15   7     7047.16     7079.37    633.92 o 
   1 -19   8     3785.98     4753.39    825.17 o 
   2 -19   8    34117.66    38010.45   1534.04 o 
   3 -19   8       15.75      286.43    450.17 o 
   4 -19   8       52.44      251.82    519.70 o 
  -1 -18   8      336.00      584.36    488.71 o 
   0 -18   8      898.23      105.89    859.60 o 
   1 -18   8     2522.51     2207.78    806.30 o 
   2 -18   8     1210.44     1494.69    999.29 o 
   3 -18   8     5990.36     6292.46    641.53 o 
   4 -18   8     1880.76     2003.34    480.19 o 
   5 -18   8    15350.77    14328.29    702.48 o 
   6 -18   8     1181.45     1615.58    515.80 o 
  -2 -17   8     6273.54     7397.32    575.41 o 
  -1 -17   8    33234.68    36966.26   4812.11 o 
   0 -17   8      790.65      874.98    487.66 o 
   1 -17   8       59.09      -71.91    809.19 o 
   2 -17   8     3804.09     4782.23    805.38 o 
   3 -17   8    10007.08    10233.49    677.01 o 
   4 -17   8      216.60      477.63    479.81 o 
   5 -17   8    37611.81    37020.97   1313.80 o 
   6 -17   8     3926.65     3699.77    472.03 o 
   7 -17   8     1025.54      663.07    425.47 o 
  -3 -16   8     3400.21     5020.12    774.74 o 
  -2 -16   8     5471.41     5817.60    503.64 o 
  -1 -16   8    32054.23    32724.20   1627.21 o 
   0 -16   8     5019.57     4859.37    558.12 o 
   1 -16   8     4041.63     3771.27    508.28 o 
   2 -16   8       56.29      430.01    533.25 o 
   3 -16   8       50.61      555.76    486.84 o 
   4 -16   8     3484.05     3596.54    474.74 o 
   5 -16   8     8060.01     8224.30    540.19 o 
   6 -16   8    11328.82    10095.73    596.26 o 
   7 -16   8       72.80      480.08    380.71 o 
  -4 -15   8     1716.61     2783.57    517.73 o 
  -3 -15   8      880.27     1942.13    511.96 o 
  -2 -15   8      225.45     1205.57    560.03 o 
  -1 -15   8     4553.83     5229.81    575.50 o 
   0 -15   8     7609.02     7923.63   1092.38 o 
   1 -15   8     3423.94     3819.54    579.01 o 
   2 -15   8    79662.55    80855.77   2354.55 o 
   3 -15   8     3024.34     3181.63    446.20 o 
   4 -15   8    10654.34    10456.43    552.36 o 
   5 -15   8    31397.76    28193.55    724.96 o 
   6 -15   8     1667.05     1624.96    392.29 o 
   7 -15   8     8943.04     8687.12    524.16 o 
   8 -15   8      970.40      900.56    495.30 o 
  -5 -14   8    15424.24    15316.18   1162.85 o 
  -4 -14   8     6672.40     7916.33   2023.84 o 
  -3 -14   8    35428.27    35814.11    932.32 o 
  -2 -14   8     7509.08     8475.18   2004.92 o 
  -1 -14   8     3346.80     4177.04   1039.02 o 
   0 -14   8      412.11      936.28    412.67 o 
   1 -14   8       75.67      288.30    363.68 o 
   2 -14   8    34321.17    34491.53    845.09 o 
   3 -14   8    31116.51    32869.52    761.93 o 
   4 -14   8      543.99      559.43    332.35 o 
   5 -14   8    18991.23    17701.93    563.14 o 
   6 -14   8    22399.79    20814.49    610.75 o 
   7 -14   8       25.00      429.64    336.27 o 
   8 -14   8     5133.92     5010.92    575.77 o 
  -6 -13   8      207.88      546.97    723.99 o 
  -5 -13   8    14578.97    16904.92   2690.03 o 
  -4 -13   8    10648.76    11749.82   2019.55 o 
  -3 -13   8       77.64      539.46    509.31 o 
  -2 -13   8      129.91     1299.35    740.82 o 
  -1 -13   8    28816.57    31046.04   2335.79 o 
   0 -13   8    32807.66    36422.80   3079.29 o 
   1 -13   8    37376.88    39180.20   1507.07 o 
   2 -13   8    70530.44    70656.95    792.66 o 
   3 -13   8     1073.58     1028.74    426.79 o 
   4 -13   8    19771.23    18656.53    597.87 o 
   5 -13   8     6722.92     6579.18    407.67 o 
   6 -13   8    43902.55    41716.63   1626.11 o 
   7 -13   8     9946.95     9339.27    450.11 o 
   8 -13   8     2801.50     2778.10    439.02 o 
   9 -13   8    39068.84    34632.63    978.43 o 
  -6 -12   8    41930.92    40031.49   1064.46 o 
  -5 -12   8     4007.11     4768.30    641.82 o 
  -4 -12   8     5058.55     5923.94    602.26 o 
  -3 -12   8     8181.12     9561.02    748.94 o 
  -2 -12   8      651.94      616.27    520.82 o 
  -1 -12   8    51255.86    55524.73   5766.48 o 
   0 -12   8      377.21      674.30    354.19 o 
   1 -12   8    74718.42    72648.06   1177.61 o 
   2 -12   8    13158.52    14228.12    562.92 o 
   3 -12   8    17357.63    16310.45    547.45 o 
   4 -12   8     2536.56     2332.56    363.51 o 
   5 -12   8    12248.16    11379.08    466.39 o 
   6 -12   8    14582.48    13481.80    474.40 o 
   7 -12   8     2112.51     1871.00    317.84 o 
   8 -12   8     2150.02     2162.01    425.93 o 
   9 -12   8      567.47      695.08    495.18 o 
  -7 -11   8     1376.83     1926.38    524.36 o 
  -6 -11   8     6675.10     6135.81   1041.16 o 
  -5 -11   8    13743.06    13519.81    700.07 o 
  -4 -11   8     3680.14     3711.95    785.41 o 
  -3 -11   8      943.14     1398.18    534.68 o 
  -2 -11   8      754.42      279.30    482.61 o 
  -1 -11   8    27835.98    27960.90    820.56 o 
   0 -11   8    63777.68    60875.53    901.85 o 
   1 -11   8    18608.73    18708.03    519.22 o 
   2 -11   8     6531.99     6961.74    199.85 o 
   3 -11   8     4469.90     4215.27    175.93 o 
   4 -11   8     8717.81     8343.93    454.27 o 
   5 -11   8     6341.26     5774.17    368.74 o 
   6 -11   8    36027.94    32767.23    918.59 o 
   7 -11   8        1.18      129.00    380.36 o 
   8 -11   8     1399.93     1480.47    448.58 o 
   9 -11   8        8.66     -128.05    410.20 o 
  -8 -10   8    35452.76    31620.51   1673.65 o 
  -7 -10   8    15994.14    15180.88    739.44 o 
  -6 -10   8     5619.25     5918.27    523.65 o 
  -5 -10   8      675.60     1091.30    424.82 o 
  -4 -10   8    59704.86    65292.83   5830.11 o 
  -3 -10   8      117.31      -13.69    511.70 o 
  -2 -10   8    87049.09    86017.88   1305.12 o 
  -1 -10   8    48551.86    46226.33    946.41 o 
   0 -10   8     1519.99     1727.39    184.01 o 
   1 -10   8    54882.45    56366.25   1039.45 o 
   2 -10   8    10485.57    11230.21    515.28 o 
   3 -10   8     7196.12     7222.08    332.46 o 
   4 -10   8    28921.94    27636.50    557.23 o 
   5 -10   8    18680.02    18826.27    923.36 o 
   6 -10   8    53657.24    51175.84    712.81 o 
   7 -10   8     5504.62     5676.77    475.77 o 
   8 -10   8     2939.57     2340.56    478.95 o 
   9 -10   8    24896.19    24190.94    863.40 o 
  -8  -9   8      416.03      703.86    381.82 o 
  -7  -9   8    15942.33    15695.83    576.18 o 
  -6  -9   8      511.75      870.08    396.18 o 
  -5  -9   8     1648.89     1998.43    416.39 o 
  -4  -9   8      991.93     1373.44    417.77 o 
  -3  -9   8    13558.93    13533.81    646.55 o 
  -2  -9   8    42652.66    40696.81    581.36 o 
  -1  -9   8     3770.35     3693.51    210.42 o 
   0  -9   8    24515.31    24335.79    316.61 o 
   1  -9   8     2090.21     2222.56    156.30 o 
   2  -9   8      495.43      570.43    186.50 o 
   3  -9   8      452.97      132.66    393.22 o 
   4  -9   8     3271.49     3310.33    294.88 o 
   5  -9   8     1014.52     1184.33    171.66 o 
   6  -9   8      340.51      367.11    235.64 o 
   7  -9   8      947.78      988.78    321.66 o 
   8  -9   8     5752.47     5248.18    530.42 o 
   9  -9   8     6750.61     7229.70    597.42 o 
  -8  -8   8     8007.38     7230.42    459.51 o 
  -7  -8   8     5620.85     5633.16    426.69 o 
  -6  -8   8    15400.35    14368.60    656.99 o 
  -5  -8   8     7292.35     7705.89    553.02 o 
  -4  -8   8    52151.64    47728.60    816.71 o 
  -3  -8   8     8623.77     8421.83    461.71 o 
  -2  -8   8    44350.87    44082.08    563.00 o 
  -1  -8   8     8135.15     8077.34    222.87 o 
   0  -8   8    20988.34    21259.15    289.23 o 
   1  -8   8    45546.92    44895.71    769.24 o 
   2  -8   8      503.98      710.85    201.79 o 
   3  -8   8     5384.89     5111.48    248.24 o 
   4  -8   8    34996.20    34895.49    538.35 o 
   5  -8   8    47509.14    44267.14    745.72 o 
   6  -8   8     3174.97     3121.80    209.73 o 
   8  -8   8    32118.24    31482.70    938.83 o 
   9  -8   8    17790.05    19684.18    806.01 o 
  -9  -7   8     1698.52     2118.00    421.60 o 
  -8  -7   8     5240.19     5023.38    454.52 o 
  -7  -7   8     6410.27     6714.04    392.60 o 
  -6  -7   8    45947.68    43127.98    834.47 o 
  -5  -7   8    32138.88    30879.63    718.50 o 
  -4  -7   8       84.19      500.61    319.45 o 
  -3  -7   8    15183.40    14448.17    357.35 o 
  -2  -7   8     9183.68     9177.62    249.74 o 
  -1  -7   8    19188.50    19673.06    272.88 o 
   0  -7   8     9241.86    10151.64    207.70 o 
   1  -7   8    40161.43    39646.93    461.39 o 
   2  -7   8    43869.53    42696.07    462.13 o 
   3  -7   8     6342.05     6056.97    190.01 o 
   4  -7   8      646.12      764.52    164.76 o 
   5  -7   8    15887.60    15290.48    286.55 o 
   6  -7   8     1358.90     1392.58    205.64 o 
   7  -7   8     7333.95     7113.22    413.96 o 
   8  -7   8     2528.00     4256.58    534.43 o 
   9  -7   8     9339.99     9984.89    716.21 o 
  -9  -6   8     1724.77     1896.32    311.93 o 
  -8  -6   8      964.47     1058.78    285.08 o 
  -7  -6   8      146.79      234.43    257.17 o 
  -6  -6   8     1529.39     1778.35    300.67 o 
  -5  -6   8     1625.67     1786.63    407.50 o 
  -4  -6   8    10728.32    10370.96    295.99 o 
  -3  -6   8    11641.96    11901.28    402.77 o 
  -2  -6   8    49490.83    49836.19    497.36 o 
  -1  -6   8    34491.54    34781.75    303.74 o 
   0  -6   8       70.59      319.22    117.00 o 
   1  -6   8    46676.01    45787.59    466.77 o 
   2  -6   8       35.30      137.54    162.01 o 
   3  -6   8    41695.62    40940.40    822.36 o 
   4  -6   8     3032.31     3359.99    160.59 o 
   5  -6   8    40191.01    39856.79    570.63 o 
   6  -6   8    30761.58    29883.22    606.80 o 
   7  -6   8      815.80      989.81    221.94 o 
   8  -6   8    87443.19    96776.52   1489.48 o 
   9  -6   8      277.28      692.46    474.31 o 
 -10  -5   8     4875.96     5006.95    573.84 o 
  -9  -5   8    34765.21    31073.05    648.15 o 
  -8  -5   8     9858.58     9579.97    352.07 o 
  -7  -5   8     7644.16     7331.37    318.55 o 
  -6  -5   8     1532.52     1588.95    264.46 o 
  -5  -5   8     5486.33     5565.95    246.91 o 
  -4  -5   8     3947.15     4021.41    176.17 o 
  -3  -5   8    50235.55    50957.32   1536.70 o 
  -2  -5   8   197573.42   175681.05   1426.79 o 
  -1  -5   8     7989.02     8648.68    196.96 o 
   0  -5   8    21746.04    22683.35    348.00 o 
   1  -5   8     2275.82     2432.81    195.07 o 
   2  -5   8   109359.95   104565.98   2206.39 o 
   3  -5   8      799.32      951.81    126.47 o 
   4  -5   8     6664.27     6984.86    282.46 o 
   5  -5   8    22390.39    23114.00    627.61 o 
   6  -5   8     3810.58     4094.50    235.70 o 
   7  -5   8    12654.11    13095.51    328.43 o 
   8  -5   8      598.73      885.50    260.80 o 
   9  -5   8    23793.27    26882.83    934.60 o 
 -10  -4   8     2453.46     2188.36    456.75 o 
  -9  -4   8    11077.96    10464.46    919.78 o 
  -8  -4   8     9490.30     9660.17    327.31 o 
  -7  -4   8       88.81       -3.33    236.97 o 
  -6  -4   8     1246.52     1400.29    236.69 o 
  -5  -4   8     2370.42     2767.01    191.97 o 
  -4  -4   8      239.83      360.30    181.63 o 
  -3  -4   8      811.55      847.44    159.39 o 
  -2  -4   8    66404.33    61970.19   1204.05 o 
  -1  -4   8    73364.05    71863.52   1234.46 o 
   0  -4   8    13227.04    13709.83    528.76 o 
   1  -4   8      667.21      948.01    205.01 o 
   2  -4   8    68872.29    67038.15    532.13 o 
   3  -4   8    77332.92    74414.46    524.69 o 
   4  -4   8     4852.67     5108.73    166.08 o 
   5  -4   8    80440.89    78738.61   1108.59 o 
   6  -4   8     4169.56     4182.13    244.83 o 
   7  -4   8    26806.37    25795.97    430.63 o 
   8  -4   8    11731.59    11410.29    639.51 o 
   9  -4   8     3956.63     4677.78    569.79 o 
 -10  -3   8    14113.58    13253.53   1492.20 o 
  -9  -3   8    16304.05    15762.87   1643.41 o 
  -8  -3   8     2478.30     2490.03    411.42 o 
  -7  -3   8    12629.28    12094.23    297.40 o 
  -6  -3   8     7532.72     7609.96    311.37 o 
  -5  -3   8   121067.30   108622.65   2822.80 o 
  -4  -3   8     1516.92     1490.05    164.77 o 
  -3  -3   8    51308.17    51721.38   1069.37 o 
  -2  -3   8   181314.53   164826.22   1310.17 o 
  -1  -3   8    10074.78    11156.27    297.38 o 
   0  -3   8    44720.26    45700.59   1039.85 o 
   1  -3   8    53493.48    53768.34    509.12 o 
   2  -3   8    30357.24    29973.11    296.90 o 
   3  -3   8     4232.36     4456.65    150.61 o 
   4  -3   8    13562.46    13770.66    284.94 o 
   5  -3   8    83980.74    81644.25    623.63 o 
   6  -3   8    20250.27    20997.43    477.77 o 
   7  -3   8     2819.44     2933.79    306.39 o 
   8  -3   8    12700.33    12891.04    483.47 o 
   9  -3   8      263.80      241.29    427.83 o 
 -10  -2   8    41996.90    40329.25   3206.69 o 
  -9  -2   8     1465.65     1761.63    347.69 o 
  -8  -2   8      249.67      505.30    180.38 o 
  -7  -2   8     6488.46     6379.76    232.48 o 
  -6  -2   8     1733.38     1858.53    165.82 o 
  -5  -2   8    26631.18    25116.60    500.21 o 
  -4  -2   8    17580.36    11172.19   2695.73 o 
  -3  -2   8     1385.68     1509.61    240.63 o 
  -2  -2   8     9775.22    10093.53    209.25 o 
  -1  -2   8    52533.27    54068.95    758.98 o 
   0  -2   8    11954.31    13097.73    477.39 o 
   1  -2   8    10681.74    10860.00    212.33 o 
   2  -2   8    35678.25    36342.11    463.46 o 
   3  -2   8    64513.10    62298.09   1371.27 o 
   4  -2   8     8550.63     8326.06    321.78 o 
   5  -2   8      132.94      139.47    238.59 o 
   6  -2   8    11600.91    11557.52    396.94 o 
   7  -2   8    27553.50    27862.44    826.41 o 
   8  -2   8      209.25      140.14    463.41 o 
   9  -2   8     8955.99     9132.40    693.91 o 
 -10  -1   8    16502.58    17581.20    603.10 o 
  -9  -1   8      651.03      655.16    408.18 o 
  -8  -1   8    19300.02    19100.78    507.14 o 
  -7  -1   8     3950.11     4263.70    182.95 o 
  -6  -1   8    33351.00    32743.53    743.42 o 
  -5  -1   8   150682.30   135308.00   1895.77 o 
  -4  -1   8    28698.50    25584.06    494.35 o 
  -3  -1   8    57796.92    53830.27    445.55 o 
  -2  -1   8       22.93      225.97    164.22 o 
  -1  -1   8    84835.45    82155.76   1687.68 o 
   0  -1   8      219.09      474.04     95.58 o 
   1  -1   8    14936.94    16155.60    248.20 o 
   2  -1   8   127851.13   116264.23   1817.97 o 
   3  -1   8      922.34     1090.57    196.80 o 
   4  -1   8    76492.48    76942.01   2484.60 o 
   5  -1   8     6570.76     7017.79    326.86 o 
   6  -1   8     2788.54     2852.57    268.76 o 
   7  -1   8     3613.34     3954.14    331.33 o 
   8  -1   8     6636.11     7102.30    579.24 o 
 -11   0   8    21544.74    22400.66   1351.08 o 
 -10   0   8    16411.03    16971.52    571.87 o 
  -9   0   8      216.94      305.89    228.34 o 
  -8   0   8    22503.90    22947.17    427.13 o 
  -7   0   8    33587.27    32059.24    409.74 o 
  -6   0   8    64902.04    62301.07    705.20 o 
  -5   0   8    46571.46    44155.20    673.49 o 
  -4   0   8     4571.16     4410.95    198.59 o 
  -3   0   8      423.00      446.74    154.55 o 
  -2   0   8    34792.81    34179.54    585.89 o 
  -1   0   8      210.39      286.82     94.21 o 
   0   0   8    29229.97    30987.78    294.55 o 
   1   0   8    10454.43    10890.88    254.25 o 
   2   0   8     2629.81     2876.70    169.15 o 
   3   0   8     8862.19     9157.73    524.40 o 
   4   0   8       11.02      204.28    246.49 o 
   5   0   8     2176.95     1977.51    287.07 o 
   6   0   8     1176.56     1337.50    267.77 o 
   7   0   8     4782.02     4939.37    347.00 o 
   8   0   8     1642.60     1156.38    511.85 o 
 -11   1   8     6919.78     7489.16    743.64 o 
 -10   1   8      465.33      459.76    318.51 o 
  -9   1   8     1652.57     2019.44    214.54 o 
  -8   1   8     4067.45     4359.92    238.47 o 
  -7   1   8    17266.25    16930.06    407.01 o 
  -6   1   8    49312.03    47642.77    446.95 o 
  -5   1   8     5389.77     5612.21    430.73 o 
  -4   1   8    26856.63    25696.61    599.73 o 
  -3   1   8     1235.78     1413.47    165.09 o 
  -2   1   8     1469.48     1509.45    173.99 o 
  -1   1   8    68328.50    64772.60   1483.93 o 
   0   1   8     1827.86     1783.02    131.72 o 
   1   1   8    15289.82    15925.21    402.71 o 
   2   1   8     4549.74     4257.62    320.22 o 
   3   1   8     7323.12     8366.71    720.17 o 
   4   1   8       30.62      148.39    260.50 o 
   5   1   8    51377.44    51483.49    826.40 o 
   6   1   8     2813.79     2763.54    288.68 o 
   7   1   8    18122.71    17706.32    738.93 o 
   8   1   8     4631.48     5056.82    541.36 o 
 -11   2   8    39248.40    42168.20    841.02 o 
 -10   2   8     4419.80     4577.59    264.10 o 
  -9   2   8    18499.10    18321.56    348.54 o 
  -8   2   8     1305.99     1413.06    255.79 o 
  -7   2   8     4679.21     4973.00    261.52 o 
  -6   2   8    72643.99    68539.52    871.14 o 
  -5   2   8      369.86      643.39    203.72 o 
  -4   2   8    35128.43    33888.53    430.21 o 
  -3   2   8   190027.23   174809.88    938.40 o 
  -2   2   8     5780.61     5902.74    208.78 o 
  -1   2   8    22861.31    23890.96    361.72 o 
   0   2   8     3655.84     3539.86    163.03 o 
   1   2   8    62177.45    62797.25    534.94 o 
   2   2   8     5419.56     5626.59    241.15 o 
   3   2   8     2199.94     2535.66    367.41 o 
   4   2   8    12435.75    12499.36    611.88 o 
   5   2   8     1196.55     1349.07    293.12 o 
   6   2   8    14850.37    14149.86    449.72 o 
   7   2   8       18.02      409.10    486.10 o 
 -11   3   8       13.55      379.61    356.14 o 
 -10   3   8    11112.06    11229.65    331.98 o 
  -9   3   8     7211.43     7811.49    332.97 o 
  -8   3   8      742.09      762.06    278.75 o 
  -7   3   8     5192.21     5393.17    335.19 o 
  -6   3   8     3324.14     3452.28    278.26 o 
  -5   3   8     1841.00     1909.72    249.04 o 
  -4   3   8       78.71      211.62    143.14 o 
  -3   3   8     2240.21     2415.61     91.83 o 
  -2   3   8     1518.75     1583.88    121.24 o 
  -1   3   8    14502.26    14652.34    456.22 o 
   0   3   8     2465.34     2428.73    159.09 o 
   1   3   8    11274.71    11322.39    281.88 o 
   2   3   8    63903.98    63343.21    578.71 o 
   3   3   8     3836.42     4437.72    397.89 o 
   4   3   8    31051.19    29985.41    569.00 o 
   5   3   8    10549.64    10480.24    414.64 o 
   6   3   8    14971.31    14214.75    456.62 o 
   7   3   8    13209.41    13502.21    781.39 o 
 -11   4   8      759.09     1092.68    316.73 o 
 -10   4   8      198.83      412.09    231.12 o 
  -9   4   8     5195.10     5766.50    387.31 o 
  -8   4   8     3087.67     3079.67    310.24 o 
  -7   4   8    46097.88    45928.58    980.49 o 
  -6   4   8    15490.64    14645.40    421.84 o 
  -5   4   8     4217.67     4491.86    273.86 o 
  -4   4   8     3850.54     4076.52    260.51 o 
  -3   4   8   148384.02   139358.75   1712.05 o 
  -2   4   8     9798.85    10081.82    206.45 o 
  -1   4   8     2786.96     2802.46    163.80 o 
   0   4   8    46391.24    44661.18   1153.11 o 
   1   4   8    21006.19    20651.91    374.64 o 
   2   4   8    46425.50    45269.24   1043.02 o 
   3   4   8      346.75      480.79    197.04 o 
   4   4   8    20330.86    19885.55    717.78 o 
   5   4   8    20432.43    18829.08    516.35 o 
   6   4   8     3432.54     3288.58    480.18 o 
   7   4   8     4306.04     4838.55    618.68 o 
 -11   5   8     3956.31     3721.68    347.35 o 
 -10   5   8      209.44      441.45    261.79 o 
  -9   5   8     3269.43     3878.09    449.21 o 
  -8   5   8     2805.71     2606.87    306.79 o 
  -7   5   8      998.12     1397.71    276.72 o 
  -6   5   8    19108.66    18100.78    425.27 o 
  -5   5   8    11310.88    10572.99    587.58 o 
  -4   5   8     9814.74     9576.89    274.54 o 
  -3   5   8      894.02     1098.21    171.91 o 
  -2   5   8     4579.56     5165.09    392.67 o 
  -1   5   8    44845.39    42554.60    989.66 o 
   0   5   8    20985.07    19855.74    421.86 o 
   1   5   8    20341.74    19841.84    403.09 o 
   2   5   8     8716.34     8867.12    324.04 o 
   3   5   8     3850.27     4045.40    468.17 o 
   4   5   8    14636.16    13795.04    679.16 o 
   5   5   8    13600.92    13262.88    492.45 o 
   6   5   8    70901.11    64508.47   1383.47 o 
 -11   6   8     1754.99     1638.89    333.62 o 
 -10   6   8     9510.58    10140.36    530.08 o 
  -9   6   8    11233.05    11857.81    513.80 o 
  -8   6   8    15671.86    15813.49    462.51 o 
  -7   6   8      839.93     1228.67    260.43 o 
  -6   6   8    48949.68    46131.52   1141.79 o 
  -5   6   8     7394.33     7461.21    236.68 o 
  -4   6   8    84280.31    75748.42    620.10 o 
  -3   6   8     1157.96     1440.73    179.09 o 
  -2   6   8    26279.07    27064.99    957.36 o 
  -1   6   8    16431.21    16153.22    574.33 o 
   0   6   8     4694.97     4662.43    292.86 o 
   1   6   8   147200.09   136383.63   1959.91 o 
   2   6   8    11196.06    10897.80    519.29 o 
   3   6   8    16025.05    15682.07    696.01 o 
   4   6   8     5894.56     6367.26    570.46 o 
   5   6   8     3511.14     3117.30    384.79 o 
   6   6   8     5798.21     7195.03    672.42 o 
 -11   7   8     3226.82     3459.77    460.79 o 
 -10   7   8    17479.68    16169.68    616.81 o 
  -9   7   8    14360.14    15501.64    570.25 o 
  -8   7   8      806.86     1020.76    290.74 o 
  -7   7   8    21269.32    20868.11    753.28 o 
  -6   7   8    41029.82    38727.97   1046.73 o 
  -5   7   8      874.93     1004.90    189.54 o 
  -4   7   8     1646.69     1643.40    319.99 o 
  -3   7   8    28544.17    26418.95    500.16 o 
  -2   7   8     4451.64     4291.69    269.72 o 
  -1   7   8    18188.85    17931.85    691.94 o 
   0   7   8     4100.27     3952.11    374.55 o 
   1   7   8      214.60      237.13    258.31 o 
   2   7   8     3991.78     3752.80    292.94 o 
   3   7   8    12325.83    12185.35    651.37 o 
   4   7   8    10996.10    10618.16    688.55 o 
   5   7   8    14654.89    14048.87    825.78 o 
 -10   8   8      165.41      280.18    393.36 o 
  -9   8   8    16026.76    17363.79    637.35 o 
  -8   8   8    18985.98    19060.21    514.63 o 
  -7   8   8    34413.96    33150.00    999.02 o 
  -6   8   8      530.01      583.59    181.95 o 
  -5   8   8    28070.78    26747.50    378.33 o 
  -4   8   8    46443.95    44162.46    658.37 o 
  -3   8   8      336.57      395.26    228.97 o 
  -2   8   8    58527.35    56322.40    954.58 o 
  -1   8   8     1734.48     2229.77    333.87 o 
   0   8   8    28399.42    27177.29    901.61 o 
   1   8   8    13543.88    13786.53    480.91 o 
   2   8   8     4981.15     4570.79    558.99 o 
   3   8   8    12637.75    12334.58    734.84 o 
   4   8   8    33754.23    29311.90    989.66 o 
   5   8   8    16461.65    15193.66    880.29 o 
 -10   9   8     1888.91     1764.58    734.17 o 
  -9   9   8    26315.16    27146.93    753.84 o 
  -8   9   8    20864.49    19699.59    622.24 o 
  -7   9   8    60009.93    57724.11   1252.69 o 
  -6   9   8     2853.01     2666.82    329.08 o 
  -5   9   8     3047.02     3225.55    375.78 o 
  -4   9   8    12646.62    12458.17    426.43 o 
  -3   9   8     2385.45     2280.50    260.42 o 
  -2   9   8    34308.46    33385.42   2613.96 o 
  -1   9   8      978.43      947.87    325.27 o 
   0   9   8     1510.99     1721.16    320.94 o 
   1   9   8     6737.29     7348.79    450.37 o 
   2   9   8        8.86     -118.87    529.66 o 
   3   9   8     6577.70     6337.48    667.81 o 
   4   9   8     4060.47     3900.87    631.11 o 
 -10  10   8      467.85     1006.81    514.61 o 
  -9  10   8      208.08      535.16    415.12 o 
  -8  10   8     5515.12     5977.10    670.71 o 
  -7  10   8     7868.87     7959.69    403.56 o 
  -6  10   8       13.30      238.95    281.56 o 
  -5  10   8    16153.63    15071.03    362.64 o 
  -4  10   8    15749.85    14252.97    503.08 o 
  -3  10   8    11625.73    11480.60    398.75 o 
  -2  10   8      532.58      523.66    352.72 o 
  -1  10   8       66.63      134.57    332.12 o 
   0  10   8    22619.09    21623.21    590.79 o 
   1  10   8     5512.69     4693.94    380.86 o 
   2  10   8    16250.52    14888.70    880.24 o 
   3  10   8     1393.38     1415.15    539.42 o 
  -9  11   8       56.73      -65.85    430.91 o 
  -8  11   8    53593.57    54489.08   3073.28 o 
  -7  11   8     1445.89     2066.59    453.57 o 
  -6  11   8    12258.86    12412.10   1511.82 o 
  -5  11   8     2888.81     3006.49    299.99 o 
  -4  11   8     6083.93     5629.03    335.22 o 
  -3  11   8    33567.59    33871.93   1503.65 o 
  -2  11   8     1900.62     2113.15    421.35 o 
  -1  11   8     7175.03     7599.27    543.12 o 
   0  11   8     2599.71     2613.34    400.33 o 
   1  11   8    29466.38    28413.26    689.93 o 
   2  11   8     5768.33     5180.41    682.84 o 
  -9  12   8     1132.25     1155.67    727.10 o 
  -8  12   8       34.18      667.94    478.12 o 
  -7  12   8     8229.59     8046.27    946.07 o 
  -6  12   8      395.55      802.85    702.21 o 
  -5  12   8      573.87      714.59    516.93 o 
  -4  12   8       27.71      467.17    339.49 o 
  -3  12   8      115.48      184.59    300.26 o 
  -2  12   8    19181.43    18837.38    670.94 o 
  -1  12   8      891.97     1088.46    543.43 o 
   0  12   8       31.59      278.84    397.06 o 
   1  12   8      100.86      640.98    655.58 o 
  -8  13   8     7554.25     7871.58   1156.06 o 
  -7  13   8     6562.51     7089.27    597.25 o 
  -6  13   8     1481.21     1676.85    490.81 o 
  -5  13   8    16688.29    17220.18   2704.90 o 
  -4  13   8     4436.13     4560.91    362.69 o 
  -3  13   8     3629.43     3155.17    349.12 o 
  -2  13   8    20274.56    21651.69   1517.31 o 
  -1  13   8      657.64      594.55    526.45 o 
   0  13   8    29484.78    27934.02    937.32 o 
  -7  14   8     1834.26     2215.51    612.26 o 
  -6  14   8     1377.90     1881.40    568.68 o 
  -5  14   8     1150.47     1808.44    701.94 o 
  -4  14   8     6785.29     7878.68   2145.31 o 
  -3  14   8        2.93      106.19    330.39 o 
  -2  14   8      703.43     1422.24    499.68 o 
  -1  14   8     3710.25     3958.18    529.51 o 
   2 -19   9       86.68     1605.37    696.41 o 
   3 -19   9    16268.96    16956.75   1827.79 o 
  -1 -18   9    12991.69    16006.42   1829.00 o 
   0 -18   9     4975.80     5495.41   1004.51 o 
   1 -18   9    13923.42    16059.43   1230.63 o 
   2 -18   9    24998.84    26910.75   1343.14 o 
   3 -18   9     5887.63     7094.52    675.45 o 
   4 -18   9     3408.87     3295.86    518.45 o 
   5 -18   9      132.10      325.23    463.01 o 
  -2 -17   9    26231.74    26185.41    915.71 o 
  -1 -17   9    43433.13    45970.26   3931.02 o 
   0 -17   9     5228.81     5477.81    580.44 o 
   1 -17   9    14399.54    16781.40   1206.13 o 
   2 -17   9    13615.31    13668.44    937.38 o 
   3 -17   9      462.97      944.51    474.64 o 
   4 -17   9      121.74      801.84    479.02 o 
   5 -17   9       29.43      561.07    459.77 o 
   6 -17   9     6279.57     6241.04    606.43 o 
  -3 -16   9    11583.14    13233.09    634.73 o 
  -2 -16   9       31.52      817.48    514.93 o 
  -1 -16   9     4135.22     5180.95   1006.45 o 
   0 -16   9     2437.93     2585.59    480.93 o 
   1 -16   9      940.76     1081.66    744.94 o 
   2 -16   9    14103.15    14671.58    878.92 o 
   3 -16   9    15675.86    18087.03    706.68 o 
   4 -16   9      574.68      937.56    477.90 o 
   5 -16   9      337.22      361.57    437.17 o 
   6 -16   9     8779.10     7967.77    531.17 o 
   7 -16   9      740.71      718.88    374.46 o 
  -4 -15   9    16142.41    16978.89   2488.20 o 
  -3 -15   9      642.24     1886.61    548.15 o 
  -2 -15   9    80687.11    84025.36   2773.06 o 
  -1 -15   9     1427.23     2509.93    550.62 o 
   0 -15   9      282.51      480.40    434.29 o 
   1 -15   9     7156.55     7428.32    439.87 o 
   2 -15   9     5169.55     4768.56    517.48 o 
   3 -15   9    37195.04    37008.26   1690.65 o 
   4 -15   9     9418.45     9353.44    547.82 o 
   5 -15   9    26952.53    24909.48    695.67 o 
   6 -15   9      668.06      463.03    377.19 o 
   7 -15   9     2937.07     2421.53    399.67 o 
   8 -15   9      356.85      725.89    505.85 o 
  -5 -14   9    13788.14    14812.34   2288.57 o 
  -4 -14   9      136.53      462.34    524.07 o 
  -3 -14   9     2408.25     3063.27    569.03 o 
  -2 -14   9    13817.31    15654.65    673.34 o 
  -1 -14   9     3478.47     4269.23    507.48 o 
   0 -14   9       80.33      602.08    510.67 o 
   1 -14   9     2544.57     2853.31    363.10 o 
   2 -14   9      196.88      357.19    508.30 o 
   3 -14   9     2376.08     2364.81    487.90 o 
   4 -14   9     1207.40     1445.07    397.20 o 
   5 -14   9    19504.64    17801.33   1386.59 o 
   6 -14   9       42.69      442.86    327.73 o 
   7 -14   9      932.92      997.91    348.20 o 
   8 -14   9     7761.50     6677.89    535.15 o 
  -6 -13   9      417.89      481.22    556.87 o 
  -5 -13   9     4841.62     5367.63    647.90 o 
  -4 -13   9     2185.27     2364.88    549.43 o 
  -3 -13   9     3445.87     4196.83   1354.85 o 
  -2 -13   9        5.70      480.74    520.45 o 
  -1 -13   9     8871.61    10407.58   1524.06 o 
   0 -13   9      734.36     1408.23    340.23 o 
   1 -13   9    63150.79    67713.74   2510.53 o 
   2 -13   9    15025.79    15187.57    433.21 o 
   3 -13   9     8430.74     8256.23    508.77 o 
   4 -13   9     5285.46     5270.79    434.81 o 
   5 -13   9     3465.55     3450.59    375.78 o 
   6 -13   9    43987.71    42069.86    751.78 o 
   7 -13   9     2487.27     2640.55    347.19 o 
   8 -13   9    16499.09    15045.66    717.58 o 
  -6 -12   9      340.58      713.99    538.11 o 
  -5 -12   9    47379.52    50921.18   4990.09 o 
  -4 -12   9     5410.70     6361.14    574.38 o 
  -3 -12   9     1045.12     1225.92    487.28 o 
  -2 -12   9    15538.05    15555.23    759.81 o 
  -1 -12   9      325.06     1672.47   1546.09 o 
   0 -12   9       97.11      518.75    220.71 o 
   1 -12   9    12797.48    12855.54    390.01 o 
   2 -12   9    63987.38    63541.56    922.86 o 
   3 -12   9     1024.18      381.42    391.96 o 
   4 -12   9    14828.64    14080.40    584.60 o 
   5 -12   9     2065.35     1998.07    327.61 o 
   6 -12   9       48.41      409.97    295.35 o 
   7 -12   9     2039.94     1898.74    302.76 o 
   8 -12   9     7195.35     7337.62    584.30 o 
   9 -12   9    43500.64    40063.66   1037.57 o 
  -7 -11   9     3077.60     2984.02    749.85 o 
  -6 -11   9     2841.39     4347.35   1374.65 o 
  -5 -11   9    11547.46    12179.41   1215.17 o 
  -4 -11   9     4832.98     5529.26    891.05 o 
  -3 -11   9       85.63      326.34    434.75 o 
  -2 -11   9    29143.19    29354.26    887.86 o 
  -1 -11   9    13141.45    12722.43    345.97 o 
   0 -11   9    16491.03    16354.90    322.93 o 
   1 -11   9    23300.08    23449.40    336.44 o 
   2 -11   9     1774.04     1612.53    183.90 o 
   3 -11   9    14663.75    15028.67    481.08 o 
   4 -11   9     2751.89     3055.81    332.00 o 
   5 -11   9   102053.43    92391.93   2435.71 o 
   6 -11   9    19761.71    18386.83    495.21 o 
   7 -11   9      159.83      102.51    371.85 o 
   8 -11   9    10598.89     9665.30    576.91 o 
   9 -11   9      608.32      556.01    502.21 o 
  -7 -10   9     7906.15     7923.30    510.21 o 
  -6 -10   9    14064.05    13292.75    605.72 o 
  -5 -10   9    12526.54    11568.80    714.12 o 
  -4 -10   9    12843.05    13835.89   1496.56 o 
  -3 -10   9    19522.51    18638.88    778.80 o 
  -2 -10   9   103128.30    99922.13    914.05 o 
  -1 -10   9    30127.29    29996.24    424.26 o 
   0 -10   9     8366.71     8830.88    247.13 o 
   1 -10   9     2164.97     2189.66    216.21 o 
   2 -10   9      410.11      668.61    156.45 o 
   3 -10   9       45.15      126.75    149.96 o 
   4 -10   9     2648.72     2756.50    314.21 o 
   5 -10   9    25952.14    25195.44    530.25 o 
   6 -10   9    18420.79    16899.92    449.69 o 
   7 -10   9     3546.24     3639.62    451.77 o 
   8 -10   9    18161.93    18984.25    725.80 o 
   9 -10   9    28294.70    27593.77    898.68 o 
  -8  -9   9     3118.67     2864.43    463.57 o 
  -7  -9   9      416.42      932.32    397.41 o 
  -6  -9   9     7207.76     7358.45    468.29 o 
  -5  -9   9     5957.80     5693.81    434.56 o 
  -4  -9   9    16134.70    15665.00    638.36 o 
  -3  -9   9      515.00      955.85    284.85 o 
  -2  -9   9     1366.75     1573.05    273.28 o 
  -1  -9   9    64926.68    63568.57    525.94 o 
   0  -9   9    49606.97    50009.34    848.05 o 
   1  -9   9    11651.09    12120.52    679.30 o 
   2  -9   9    49415.54    48478.42    555.54 o 
   3  -9   9     6487.31     5610.48    289.94 o 
   4  -9   9     7316.40     7283.03    368.16 o 
   5  -9   9    52624.34    50139.96    674.98 o 
   6  -9   9     5066.63     5019.01    321.75 o 
   7  -9   9    10273.44    10171.06    574.89 o 
   8  -9   9      200.18      317.84    444.99 o 
   9  -9   9    16207.22    15850.37    771.18 o 
  -8  -8   9    17140.82    14946.60    609.86 o 
  -7  -8   9      206.59      655.48    350.41 o 
  -6  -8   9       57.48      -58.24    361.77 o 
  -5  -8   9   124134.13   115348.73   3499.82 o 
  -4  -8   9    10854.89    10541.21    456.63 o 
  -3  -8   9    94524.92    91527.40   1262.12 o 
  -2  -8   9     1269.99     1447.84    173.36 o 
  -1  -8   9      202.08      488.30    153.46 o 
   0  -8   9     2707.82     2759.07    180.69 o 
   1  -8   9     3054.38     3364.84    239.60 o 
   2  -8   9   147624.78   137160.13   1087.31 o 
   3  -8   9     6861.54     6188.73    351.06 o 
   4  -8   9     8651.91     8897.51    228.14 o 
   5  -8   9     2656.63     2582.85    203.96 o 
   6  -8   9     9530.14     8987.27    281.57 o 
   8  -8   9    22660.04    24068.13    872.92 o 
   9  -8   9     8944.91     9956.45    660.13 o 
  -9  -7   9     4419.21     4404.97    543.91 o 
  -8  -7   9     8274.45     7434.09    379.64 o 
  -7  -7   9     4927.11     4517.00    343.50 o 
  -6  -7   9     4676.14     4971.06    354.13 o 
  -5  -7   9     6049.96     6111.41    389.88 o 
  -4  -7   9    13666.31    13197.13    356.76 o 
  -3  -7   9    10264.28    10658.58    240.87 o 
  -2  -7   9    19630.12    19637.43    284.19 o 
  -1  -7   9    22808.21    23849.46    298.76 o 
   0  -7   9    49905.39    50544.73    974.77 o 
   1  -7   9      236.67      406.49    143.04 o 
   2  -7   9     2241.35     2441.95    166.49 o 
   3  -7   9     3689.87     3803.00    217.88 o 
   4  -7   9    14192.53    14076.69    294.67 o 
   5  -7   9     3432.14     3725.21    188.56 o 
   6  -7   9    14745.27    14580.62    369.31 o 
   7  -7   9      342.37      378.65    206.62 o 
   8  -7   9     7018.22     8559.40    641.69 o 
   9  -7   9     3359.66     3340.98    600.65 o 
  -9  -6   9     4614.50     5439.79    510.84 o 
  -8  -6   9    31203.02    28793.62    669.91 o 
  -7  -6   9      637.64      959.06    276.91 o 
  -6  -6   9    26033.12    26168.99    859.16 o 
  -5  -6   9    44067.46    43699.22    951.72 o 
  -4  -6   9    58436.21    58719.66   1270.70 o 
  -3  -6   9    16109.13    16610.44    606.33 o 
  -2  -6   9    22914.59    23571.63    269.43 o 
  -1  -6   9    59243.19    59217.96    488.75 o 
   0  -6   9      919.30     1368.34    175.92 o 
   1  -6   9    57391.41    58981.47   1274.18 o 
   2  -6   9    34605.59    33380.86   1344.10 o 
   3  -6   9     7942.77     8267.01    247.54 o 
   4  -6   9      531.05      790.15    153.68 o 
   5  -6   9    27117.48    26972.21    488.54 o 
   6  -6   9    27489.64    26905.07    759.13 o 
   7  -6   9     6735.07     6682.84    279.09 o 
   8  -6   9       78.15      407.52    428.29 o 
   9  -6   9    12820.34    15225.01    828.41 o 
  -9  -5   9     2551.42     3297.29    698.96 o 
  -8  -5   9    28944.34    25897.52    551.79 o 
  -7  -5   9      439.90      387.25    225.61 o 
  -6  -5   9    50909.09    50406.39    701.16 o 
  -5  -5   9      846.86      809.33    152.75 o 
  -4  -5   9     5826.71     6165.92    317.48 o 
  -3  -5   9    14208.96    15033.05    278.93 o 
  -2  -5   9     6729.75     6725.51    160.41 o 
  -1  -5   9     2571.43     2757.42    140.99 o 
   0  -5   9    21342.31    21075.56    397.92 o 
   1  -5   9    70253.88    71211.34   2034.18 o 
   2  -5   9    17141.51    17434.03    307.81 o 
   3  -5   9     4202.80     4858.58    214.52 o 
   4  -5   9    24085.18    24122.46    482.55 o 
   5  -5   9     2694.09     2769.44    217.23 o 
   6  -5   9     7089.49     7269.51    303.75 o 
   7  -5   9     8095.78     8476.91    395.18 o 
   8  -5   9    22829.71    23821.55   1424.24 o 
   9  -5   9    10626.60    11440.83    772.93 o 
 -10  -4   9     7507.28     6677.75    545.82 o 
  -9  -4   9     3209.90     3354.57    769.93 o 
  -8  -4   9     8098.40     7535.81    451.51 o 
  -7  -4   9      530.89      681.47    208.78 o 
  -6  -4   9      129.38      327.70    216.28 o 
  -5  -4   9      367.70      448.81    165.17 o 
  -4  -4   9    36400.55    35827.88    761.13 o 
  -3  -4   9     4007.58     3912.33    183.77 o 
  -2  -4   9     8281.45     8456.97    161.28 o 
  -1  -4   9       35.94      154.36    254.31 o 
   0  -4   9     3964.40     4524.50    269.72 o 
   1  -4   9    20795.76    21913.65    356.00 o 
   2  -4   9    46900.67    47089.56    413.24 o 
   3  -4   9      575.99      858.87    142.94 o 
   4  -4   9    49673.16    49472.91    480.78 o 
   5  -4   9    13378.27    13652.52    316.09 o 
   6  -4   9    12208.72    12572.73    314.99 o 
   7  -4   9    18574.71    19310.41    509.41 o 
   8  -4   9      586.06      630.57    241.83 o 
   9  -4   9    15574.22    16433.01    853.55 o 
 -10  -3   9    14122.54    14156.49   1864.44 o 
  -9  -3   9    43480.51    41514.63   3758.62 o 
  -8  -3   9     4653.18     4497.16    388.03 o 
  -7  -3   9    34227.48    33553.13    789.45 o 
  -6  -3   9     3342.77     3417.75    145.71 o 
  -5  -3   9    22933.00    22471.94    566.61 o 
  -4  -3   9    11561.21    11415.10    239.91 o 
  -3  -3   9    75452.71    72577.80   1344.92 o 
  -2  -3   9    58464.48    57358.43    725.22 o 
  -1  -3   9      386.99      593.18    134.81 o 
   0  -3   9      139.41      274.23    140.35 o 
   1  -3   9    10326.77    10553.24    245.92 o 
   2  -3   9    17840.42    19408.85    470.60 o 
   3  -3   9     2401.85     2502.03    138.68 o 
   4  -3   9    42943.86    42751.00    697.88 o 
   5  -3   9    26349.61    26341.95    405.04 o 
   6  -3   9    53194.23    53323.33    720.73 o 
   7  -3   9    19593.07    20007.21    900.43 o 
   8  -3   9    10189.84    10105.80    468.82 o 
 -10  -2   9     4030.79     4721.88    477.31 o 
  -9  -2   9     2175.89     2799.79    398.89 o 
  -8  -2   9     2928.68     2878.46    697.36 o 
  -7  -2   9     4830.10     4686.53    197.53 o 
  -6  -2   9     1042.20     1184.83    152.32 o 
  -5  -2   9      138.79      306.03    108.23 o 
  -4  -2   9     1878.14     1880.83    167.22 o 
  -3  -2   9    14000.07    14041.35    439.15 o 
  -2  -2   9    41637.89    40918.54    933.50 o 
  -1  -2   9    56659.92    57357.76    925.74 o 
   0  -2   9      525.54      653.52    130.76 o 
   1  -2   9    17422.64    18356.06    391.50 o 
   2  -2   9    62979.57    61428.19   1073.87 o 
   3  -2   9     4872.51     4845.92    147.02 o 
   4  -2   9    53231.45    52112.72    747.56 o 
   5  -2   9     4207.28     4053.82    308.65 o 
   6  -2   9    42939.45    42876.19   1877.26 o 
   7  -2   9     4457.67     4753.41    404.48 o 
   8  -2   9    15239.93    15507.39    778.59 o 
 -10  -1   9     2538.61     3057.20    380.16 o 
  -9  -1   9     1452.22     1770.64    352.83 o 
  -8  -1   9     1262.47     2069.26    259.25 o 
  -7  -1   9     2008.31     2456.62    364.64 o 
  -6  -1   9   177896.34   143788.23   2400.82 o 
  -5  -1   9     5497.97     5542.15    288.65 o 
  -4  -1   9     9716.66     9154.36    247.79 o 
  -3  -1   9      106.33      348.65    220.00 o 
  -2  -1   9      407.59      598.99    149.91 o 
  -1  -1   9    72827.78    72297.56    513.02 o 
   0  -1   9     5000.15     5167.55    130.53 o 
   1  -1   9   101314.55    99396.16   1679.64 o 
   2  -1   9       60.45      183.03    111.11 o 
   3  -1   9      286.25      421.32    192.89 o 
   4  -1   9     6302.75     6312.46    309.84 o 
   5  -1   9    29627.32    29257.52   1245.02 o 
   6  -1   9     3968.38     4020.36    319.91 o 
   7  -1   9    17399.97    17398.25    517.69 o 
   8  -1   9     7884.87     8261.23    611.45 o 
 -10   0   9     2952.30     3109.58    532.86 o 
  -9   0   9     4001.25     3999.61    442.75 o 
  -8   0   9     7380.13     7793.27    317.32 o 
  -7   0   9      118.63      365.63    207.29 o 
  -6   0   9    25040.95    25201.17    384.40 o 
  -5   0   9     3494.96     3503.46    215.61 o 
  -4   0   9     2444.56     2315.61    195.15 o 
  -3   0   9    44346.89    41925.16    697.20 o 
  -2   0   9    50388.80    51014.88    982.13 o 
  -1   0   9    37234.84    35540.74    526.76 o 
   0   0   9     1953.30     1977.77    120.69 o 
   1   0   9     2707.79     3581.18    695.95 o 
   2   0   9    46893.80    46768.09   1080.75 o 
   3   0   9    88076.64    87243.20    795.64 o 
   4   0   9    26235.93    27463.18    513.94 o 
   5   0   9    10924.64    10789.08    393.23 o 
   6   0   9    27875.64    28542.67   1315.57 o 
   7   0   9       45.75      134.69    280.04 o 
   8   0   9    17285.67    15991.77    834.60 o 
 -11   1   9     7707.35     7761.64    512.87 o 
 -10   1   9     1028.71     1037.64    364.09 o 
  -9   1   9    20328.33    20317.78    363.80 o 
  -8   1   9     7902.57     7672.45    279.04 o 
  -7   1   9    46491.13    44984.15    703.94 o 
  -6   1   9    67310.34    62635.76    802.38 o 
  -5   1   9    19984.20    20084.78    375.97 o 
  -4   1   9    37630.39    34955.03    509.84 o 
  -3   1   9    20514.54    20528.55    709.56 o 
  -2   1   9   171995.72   155538.55   1954.32 o 
  -1   1   9    42435.34    42594.06    614.19 o 
   0   1   9    15391.68    15656.14    256.58 o 
   1   1   9    45604.72    45185.11    408.48 o 
   2   1   9      119.89      223.64    252.31 o 
   3   1   9    27573.94    28088.69    518.74 o 
   4   1   9    15211.70    15566.65    538.27 o 
   5   1   9    14993.82    14967.33    441.82 o 
   6   1   9      307.86      414.68    292.46 o 
   7   1   9     3953.18     4203.22    560.23 o 
 -11   2   9      135.46      359.67    376.41 o 
 -10   2   9      176.27      484.33    221.00 o 
  -9   2   9    62640.74    62579.57    578.43 o 
  -8   2   9     2847.35     2701.68    294.91 o 
  -7   2   9    25769.99    26120.10    404.73 o 
  -6   2   9     1797.31     1781.01    303.61 o 
  -5   2   9      267.75      387.67    244.55 o 
  -4   2   9    13744.87    13133.14    279.99 o 
  -3   2   9    60590.02    59446.21    593.24 o 
  -2   2   9    19093.88    19233.34    513.80 o 
  -1   2   9      277.83      469.16    120.36 o 
   0   2   9     7676.56     7489.94    258.94 o 
   1   2   9      129.22      271.68    148.00 o 
   2   2   9    49416.86    48965.00    814.68 o 
   3   2   9    57072.68    55111.09   2207.14 o 
   4   2   9     3155.89     3250.27    312.32 o 
   5   2   9     1677.29     1638.43    280.47 o 
   6   2   9       45.30      313.96    375.78 o 
   7   2   9     1380.24     1840.94    467.50 o 
 -11   3   9     9415.09    10579.50    668.54 o 
 -10   3   9     3823.49     3763.86    270.01 o 
  -9   3   9      494.11      724.83    348.99 o 
  -8   3   9    14479.19    14473.24    498.23 o 
  -7   3   9    34437.14    33559.70    624.30 o 
  -6   3   9     1708.01     1637.15    291.44 o 
  -5   3   9    83358.26    77585.98    967.44 o 
  -4   3   9    10579.17     9643.57    696.84 o 
  -3   3   9     3862.62     4116.01    129.05 o 
  -2   3   9    97621.73    91742.31    721.56 o 
  -1   3   9    12407.39    12570.14    257.80 o 
   0   3   9    48801.65    47505.15    605.32 o 
   1   3   9    28259.53    28130.54    436.58 o 
   2   3   9    17902.79    17508.19    374.59 o 
   3   3   9     7272.98     7756.62    501.94 o 
   4   3   9     7655.21     7471.17    381.89 o 
   5   3   9    14683.13    14435.50    480.36 o 
   6   3   9    17224.38    16848.82    546.01 o 
   7   3   9     4052.04     3929.64    574.00 o 
 -11   4   9      673.41      902.91    259.52 o 
 -10   4   9    54306.57    56087.83    951.22 o 
  -9   4   9    14704.93    15752.81    515.51 o 
  -8   4   9    13340.04    13402.85    598.90 o 
  -7   4   9     3063.56     3613.24    425.06 o 
  -6   4   9    14714.24    14094.96    532.67 o 
  -5   4   9    56403.77    53040.69    599.14 o 
  -4   4   9    21306.17    22550.28    354.85 o 
  -3   4   9    10098.35     9841.06    338.63 o 
  -2   4   9    24284.57    24045.87    295.98 o 
  -1   4   9     3431.83     3309.39    189.91 o 
   0   4   9     2407.27     2603.79    197.75 o 
   1   4   9    53196.05    51117.61    570.96 o 
   2   4   9      128.72      214.17    232.20 o 
   3   4   9     8399.68     8698.07    526.80 o 
   4   4   9     5769.81     6020.81    361.10 o 
   5   4   9    31506.71    30742.40    655.76 o 
   6   4   9      513.01      346.22    452.78 o 
 -11   5   9     3948.84     4305.88    367.11 o 
 -10   5   9     2676.48     2743.56    513.95 o 
  -9   5   9     2022.84     2029.07    595.40 o 
  -8   5   9     2962.46     3172.64    314.73 o 
  -7   5   9    22934.73    22030.33    485.60 o 
  -6   5   9     5793.96     5707.51    323.43 o 
  -5   5   9      957.96     1309.41    195.25 o 
  -4   5   9      415.05      470.02    117.09 o 
  -3   5   9     6431.59     6554.74    217.43 o 
  -2   5   9     8984.86     9075.96    238.94 o 
  -1   5   9     4186.09     4392.46    226.68 o 
   0   5   9     1304.25     1223.68    254.82 o 
   1   5   9    32111.17    30970.38    499.07 o 
   2   5   9    11868.97    11428.48    347.97 o 
   3   5   9    10920.53    10249.21    572.86 o 
   4   5   9       38.88      131.32    367.03 o 
   5   5   9    30799.51    28586.53    671.58 o 
   6   5   9     5928.13     5477.91    633.44 o 
 -11   6   9    23365.70    24579.61    589.33 o 
 -10   6   9    23477.04    24975.77    692.92 o 
  -9   6   9     5298.77     5585.22    398.42 o 
  -8   6   9    19205.31    19688.30    500.34 o 
  -7   6   9    17323.34    17477.23    871.47 o 
  -6   6   9     6048.29     6538.82    356.69 o 
  -5   6   9    10870.10    11154.85    450.32 o 
  -4   6   9      331.73      674.59    153.60 o 
  -3   6   9     5219.61     5217.77    223.62 o 
  -2   6   9    47247.63    44176.92    599.17 o 
  -1   6   9    19871.89    19492.03    466.90 o 
   0   6   9    29842.07    30261.06   1131.78 o 
   1   6   9    13335.80    13704.56    391.88 o 
   2   6   9     3615.54     3649.94    284.90 o 
   3   6   9      148.71      613.21    436.45 o 
   4   6   9    30805.51    30570.66    938.70 o 
   5   6   9       48.30      618.73    468.10 o 
 -10   7   9       79.69      187.82    481.63 o 
  -9   7   9       17.38      392.89    323.99 o 
  -8   7   9      767.74     1219.17    290.06 o 
  -7   7   9    26448.47    24867.51    526.00 o 
  -6   7   9       46.51      421.01    260.96 o 
  -5   7   9    26237.07    25226.26    507.63 o 
  -4   7   9    13632.77    12695.61    370.01 o 
  -3   7   9      393.11      375.52    201.67 o 
  -2   7   9       68.93      325.27    214.41 o 
  -1   7   9      578.53      787.97    279.12 o 
   0   7   9     4321.28     4343.25    314.49 o 
   1   7   9     9415.65     8837.29    354.76 o 
   2   7   9    34200.88    32441.09    900.23 o 
   3   7   9    13651.05    13645.65    696.51 o 
   4   7   9     2230.67     1827.50    520.56 o 
   5   7   9    40398.02    37599.22   1165.70 o 
 -10   8   9     1965.90     2201.35    468.04 o 
  -9   8   9     2697.40     3142.55    371.90 o 
  -8   8   9     7017.49     7069.90    392.93 o 
  -7   8   9     5556.31     5842.97    482.29 o 
  -6   8   9     5080.53     5184.11    254.52 o 
  -5   8   9    28702.47    28199.57    546.49 o 
  -4   8   9     3543.38     3612.75    247.28 o 
  -3   8   9    35022.95    34459.13    983.82 o 
  -2   8   9    27446.29    26334.02    483.62 o 
  -1   8   9       65.09      347.81    280.61 o 
   0   8   9    26304.41    24476.81    529.81 o 
   1   8   9     1096.25     1268.13    283.99 o 
   2   8   9    28070.71    26672.44    925.38 o 
   3   8   9     8769.05     8366.80    687.24 o 
   4   8   9      448.59      457.73    535.96 o 
 -10   9   9    21347.14    22546.90   1009.61 o 
  -9   9   9       52.39      535.69    339.36 o 
  -8   9   9     8237.96     8201.15    419.11 o 
  -7   9   9      227.30      658.75    296.15 o 
  -6   9   9     3289.09     2440.93    295.99 o 
  -5   9   9     5289.38     5116.31    389.67 o 
  -4   9   9    21623.01    20279.82    405.33 o 
  -3   9   9    21158.81    21307.84    561.23 o 
  -2   9   9     2159.51     2021.03    261.31 o 
  -1   9   9     7460.50     8088.83    410.23 o 
   0   9   9    23064.77    21548.71    543.87 o 
   1   9   9    28551.20    27148.66    590.03 o 
   2   9   9    29709.94    28393.45   1017.39 o 
   3   9   9     7200.50     6761.66    694.52 o 
  -9  10   9     2720.25     2492.31    594.69 o 
  -8  10   9    43722.50    44364.94   1889.94 o 
  -7  10   9       73.18      508.46    339.09 o 
  -6  10   9    10333.45     9958.26    420.01 o 
  -5  10   9    25817.13    24722.12    527.56 o 
  -4  10   9     7352.59     7364.65    472.68 o 
  -3  10   9    43098.88    39473.03    845.43 o 
  -2  10   9      324.49      422.86    256.98 o 
  -1  10   9    41456.50    42328.87    763.77 o 
   0  10   9     1000.44     1014.12    330.19 o 
   1  10   9    17229.71    16371.05    570.85 o 
   2  10   9    30986.12    29117.37   1077.51 o 
  -9  11   9     2002.33     2536.29    452.31 o 
  -8  11   9    11314.80    11632.94    945.14 o 
  -7  11   9    11366.65    11787.44   1378.45 o 
  -6  11   9    13634.87    13940.24   2739.81 o 
  -5  11   9      312.13      219.48    233.12 o 
  -4  11   9     3519.35     3794.12    285.73 o 
  -3  11   9    20634.87    20702.76    484.53 o 
  -2  11   9      214.45      405.13    368.54 o 
  -1  11   9     3397.81     4034.40    426.65 o 
   0  11   9    38325.05    36952.80   1070.62 o 
   1  11   9     1257.25      613.55    569.29 o 
   2  11   9      359.46      525.39    572.61 o 
  -8  12   9    24327.70    25437.67   1474.79 o 
  -7  12   9     3327.82     3861.54    514.96 o 
  -6  12   9     3470.16     3792.60    540.86 o 
  -5  12   9     1313.10     1300.31    523.45 o 
  -4  12   9    31987.44    30567.83    861.72 o 
  -3  12   9     3374.47     3522.64    371.11 o 
  -2  12   9     5749.81     6150.51    794.60 o 
  -1  12   9    25829.69    24853.16    703.96 o 
   0  12   9      147.24      435.17    388.29 o 
  -7  13   9     5575.11     6752.07   1597.73 o 
  -6  13   9    13461.07    14695.62   2313.23 o 
  -5  13   9      357.03     1058.52    700.03 o 
  -4  13   9    24316.95    23132.34    626.07 o 
  -3  13   9     6413.23     6987.43    462.86 o 
  -2  13   9     4338.52     4330.35    611.61 o 
  -1  13   9     2161.93     2362.60    454.79 o 
  -5  14   9       84.92     1160.35    741.37 o 
  -4  14   9    14382.26    13081.45    909.78 o 
  -3  14   9     1074.58      919.69    401.09 o 
   0 -18  10      228.72     -307.52    797.81 o 
   1 -18  10    17194.59    20126.95   1355.86 o 
   2 -18  10      113.44      531.96    578.65 o 
   3 -18  10    15485.04    16077.97    784.99 o 
   4 -18  10     1078.12     1447.13    514.43 o 
   5 -18  10    12756.47    10998.81    647.13 o 
  -2 -17  10    30452.36    33053.12   2146.72 o 
  -1 -17  10     5159.88     6548.89    654.19 o 
   0 -17  10      285.40     -135.14    776.17 o 
   1 -17  10     8943.02     9484.53   1162.73 o 
   2 -17  10    33126.27    34146.04    959.90 o 
   3 -17  10     2421.82     2978.28    522.20 o 
   4 -17  10      407.01      522.19    450.66 o 
   5 -17  10        5.56      151.84    436.21 o 
   6 -17  10    18782.21    16735.75    694.28 o 
  -3 -16  10     8380.19     8283.97    588.69 o 
  -2 -16  10    22176.74    23733.47   2604.61 o 
  -1 -16  10     7153.62     8247.23   1480.59 o 
   0 -16  10     6846.37     7861.71   1044.96 o 
   1 -16  10    16111.03    16103.92   1578.25 o 
   2 -16  10    42904.77    44254.23   2155.83 o 
   3 -16  10    18495.74    19715.51    708.86 o 
   4 -16  10     1882.09     2482.89    479.49 o 
   5 -16  10    26919.32    25648.21    921.48 o 
   6 -16  10       16.61      530.77    414.17 o 
   7 -16  10    10069.07     9541.09    538.64 o 
  -4 -15  10       85.95      969.63    599.79 o 
  -3 -15  10    24863.13    25616.75    711.55 o 
  -2 -15  10    18597.65    19366.90   2242.44 o 
  -1 -15  10     9461.05    10518.38    989.16 o 
   0 -15  10     2663.64     3055.80    481.05 o 
   1 -15  10    14872.33    15275.06    517.58 o 
   2 -15  10    27179.63    27478.73   1638.83 o 
   3 -15  10      997.10     1297.79    422.50 o 
   4 -15  10     3554.67     3189.12    475.98 o 
   5 -15  10     2149.61     2093.21    401.91 o 
   6 -15  10    72034.66    64018.50   1005.81 o 
   7 -15  10      596.21     1077.05    372.50 o 
  -5 -14  10      976.20     1447.53    558.92 o 
  -4 -14  10    19130.14    19458.13   2367.76 o 
  -3 -14  10     7961.04     8367.06   1749.97 o 
  -2 -14  10    24580.86    26800.46   2520.63 o 
  -1 -14  10    18352.38    21451.91   2129.37 o 
   0 -14  10     5819.44     5807.10    438.26 o 
   1 -14  10     6065.47     6451.02    376.16 o 
   2 -14  10    29132.39    30201.46    793.80 o 
   3 -14  10     4861.09     4457.47    432.40 o 
   4 -14  10     2521.30     2758.15    414.78 o 
   5 -14  10     8576.76     7880.03    461.89 o 
   6 -14  10     9107.92     8325.42    440.81 o 
   7 -14  10    13936.67    12527.68    562.17 o 
   8 -14  10     3498.18     3061.72    533.74 o 
  -6 -13  10    23519.45    23351.72    915.99 o 
  -5 -13  10    40179.52    45366.09   4596.21 o 
  -4 -13  10       86.98      498.92    531.61 o 
  -3 -13  10    34490.42    33502.21   1106.14 o 
  -2 -13  10      433.60      700.04    460.56 o 
  -1 -13  10    26160.32    27029.77   2874.47 o 
   0 -13  10     3248.59     3523.52    252.79 o 
   1 -13  10     5044.47     5403.15    350.40 o 
   2 -13  10    74973.30    76999.80   2503.44 o 
   3 -13  10     7313.42     7065.74    487.05 o 
   4 -13  10     6958.91     7273.01    677.67 o 
   5 -13  10    27738.81    25619.54    882.48 o 
   6 -13  10     5503.17     5430.36    397.51 o 
   7 -13  10      539.57      946.63    300.98 o 
   8 -13  10     1034.42      927.66    409.26 o 
  -6 -12  10    34551.65    34076.45    993.77 o 
  -5 -12  10       71.80      140.00    530.94 o 
  -4 -12  10     8768.35     9587.23   1537.89 o 
  -3 -12  10    12381.25    12037.53    740.47 o 
  -2 -12  10     8570.15     7850.96    632.46 o 
  -1 -12  10      997.63      961.06    270.26 o 
   0 -12  10     1668.86     1831.55    283.77 o 
   1 -12  10     5780.28     6065.20    259.76 o 
   2 -12  10     2173.74     2395.49    190.60 o 
   3 -12  10     8600.56     8310.67    801.93 o 
   4 -12  10       13.37      483.57    372.52 o 
   5 -12  10      112.34      176.32    298.47 o 
   6 -12  10     2595.99     2781.27    315.85 o 
   7 -12  10      645.13      851.65    291.42 o 
   8 -12  10    17099.80    16206.90    726.38 o 
  -7 -11  10     8331.74     8923.59    645.18 o 
  -6 -11  10    15205.00    14718.95    756.60 o 
  -5 -11  10       40.66      465.22    451.96 o 
  -4 -11  10    10583.74    11383.07   1900.41 o 
  -3 -11  10      280.20      661.84    489.66 o 
  -2 -11  10     1639.58     1360.54    301.58 o 
  -1 -11  10    28946.17    30050.24    637.14 o 
   0 -11  10    19883.83    20767.25    352.05 o 
   1 -11  10     8198.91     8740.58    434.53 o 
   2 -11  10      156.99      300.16    163.42 o 
   3 -11  10     2636.38     2816.82    535.91 o 
   4 -11  10    11093.83     9505.01    445.03 o 
   5 -11  10    40218.29    36922.77   1349.29 o 
   6 -11  10    15989.07    15670.88    476.58 o 
   7 -11  10     6562.03     6696.68    378.19 o 
   8 -11  10    11224.42    11348.76    656.63 o 
  -7 -10  10     4631.70     4244.71    458.33 o 
  -6 -10  10    19454.60    17880.71    647.10 o 
  -5 -10  10    12028.59    11421.55    838.69 o 
  -4 -10  10      243.71      821.77    701.88 o 
  -3 -10  10    54478.76    52407.03    750.70 o 
  -2 -10  10    21771.75    22518.08    485.73 o 
  -1 -10  10    28392.80    29089.06    409.15 o 
   0 -10  10      831.72     1010.42    180.64 o 
   1 -10  10     9387.36     9902.87    429.62 o 
   2 -10  10     8810.60     8331.52    283.80 o 
   3 -10  10      803.48      730.23    319.44 o 
   4 -10  10      298.00      226.94    279.39 o 
   5 -10  10    18781.54    18588.26    485.40 o 
   6 -10  10    17056.16    15307.02    464.30 o 
   7 -10  10     6826.90     6307.06    533.04 o 
   8 -10  10    24600.59    23072.42    785.16 o 
  -8  -9  10     2853.00     2578.55    393.21 o 
  -7  -9  10     3423.16     3525.87    433.13 o 
  -6  -9  10      471.77     1035.05    407.07 o 
  -5  -9  10     1226.79     2292.06    466.76 o 
  -4  -9  10     8560.62     8206.61    598.39 o 
  -3  -9  10     3162.50     3224.46    341.34 o 
  -2  -9  10      127.25      304.01    248.17 o 
  -1  -9  10     9275.01     9426.96    227.70 o 
   0  -9  10    10196.44    10696.68    442.21 o 
   1  -9  10    18897.26    18952.75    304.88 o 
   2  -9  10    23561.23    23193.20    420.61 o 
   3  -9  10    15463.04    14280.97    349.41 o 
   4  -9  10    72466.58    70302.51   1115.24 o 
   5  -9  10    11046.16    10988.72    417.54 o 
   6  -9  10     4097.35     3962.52    210.51 o 
   7  -9  10     3291.37     3234.82    475.93 o 
   8  -9  10      119.00      253.95    470.37 o 
  -8  -8  10     3586.82     3622.25    355.70 o 
  -7  -8  10    10702.30    10305.55    454.02 o 
  -6  -8  10    38960.64    40312.01    888.34 o 
  -5  -8  10     4249.74     4025.85    391.90 o 
  -4  -8  10     1372.10     1458.18    407.94 o 
  -3  -8  10    20716.46    20951.38    341.31 o 
  -2  -8  10    79333.59    76421.19   1198.83 o 
  -1  -8  10     1562.22     1747.31    203.75 o 
   0  -8  10     1533.43     1605.09    171.47 o 
   1  -8  10    54348.29    54850.35   1539.52 o 
   2  -8  10     6325.36     6103.69    325.56 o 
   3  -8  10    28155.59    27681.02    354.02 o 
   4  -8  10      756.07     1098.74    263.46 o 
   5  -8  10    49579.76    48438.02    502.81 o 
   6  -8  10     4081.31     3973.91    212.06 o 
   8  -8  10     3881.20     3930.99    570.44 o 
   9  -8  10     4223.07     4616.10    573.77 o 
  -9  -7  10     2671.11     2695.47    487.99 o 
  -8  -7  10     1106.02      969.16    436.32 o 
  -7  -7  10     1349.48     1145.12    288.85 o 
  -6  -7  10      350.49      523.62    309.05 o 
  -5  -7  10    29762.22    27714.97    518.41 o 
  -4  -7  10     5522.01     5912.46    224.65 o 
  -3  -7  10     6649.60     6956.17    265.60 o 
  -2  -7  10    62566.09    61282.01    936.41 o 
  -1  -7  10    56482.32    56696.40    486.86 o 
   0  -7  10    10407.36    11092.59    244.88 o 
   1  -7  10    39879.95    39301.64    903.33 o 
   2  -7  10    11047.56    11497.81    335.41 o 
   3  -7  10    32687.99    32642.42    743.16 o 
   4  -7  10    58694.05    56673.82   1070.66 o 
   5  -7  10    33671.99    32313.18    489.96 o 
   6  -7  10    40391.48    38722.73    769.87 o 
   7  -7  10     9465.34     9517.97    310.47 o 
   8  -7  10    16280.51    17380.28    781.73 o 
  -9  -6  10    31439.32    30736.71   3246.51 o 
  -8  -6  10     5090.40     4862.13    654.51 o 
  -7  -6  10      246.21      625.53    249.93 o 
  -6  -6  10    47201.76    49359.69    748.81 o 
  -5  -6  10      577.48      669.14    171.01 o 
  -4  -6  10    52866.29    50267.88   1168.22 o 
  -3  -6  10     3818.44     4373.17    225.21 o 
  -2  -6  10    28286.22    28114.45    478.21 o 
  -1  -6  10    17636.63    17883.55    247.80 o 
   0  -6  10      306.34      654.33    160.76 o 
   1  -6  10   172845.88   167258.20   5770.96 o 
   2  -6  10    21308.48    21165.88    673.48 o 
   3  -6  10      156.04      573.55    194.15 o 
   4  -6  10    12493.32    12977.41    257.21 o 
   5  -6  10       34.31       99.74    145.96 o 
   6  -6  10    10303.65    10741.53    547.56 o 
   7  -6  10     5216.10     5514.46    317.88 o 
   8  -6  10     5139.56     5813.05    634.34 o 
  -9  -5  10    25994.69    24655.20   2105.00 o 
  -8  -5  10      739.36      567.21    412.59 o 
  -7  -5  10    13117.64    12465.10    612.57 o 
  -6  -5  10       35.53      225.80    218.52 o 
  -5  -5  10    53415.30    54484.05   2071.31 o 
  -4  -5  10    18219.71    17179.96    758.03 o 
  -3  -5  10    11957.88    11990.44    538.23 o 
  -2  -5  10      314.85      448.13    123.01 o 
  -1  -5  10    32604.68    33478.06    304.17 o 
   0  -5  10     4680.85     5025.86    573.68 o 
   1  -5  10     5851.19     5883.68    264.79 o 
   2  -5  10    48189.32    47291.69   1050.57 o 
   3  -5  10    75137.08    73789.03    689.04 o 
   4  -5  10    14711.63    14981.64    362.79 o 
   5  -5  10    18527.38    19395.96    579.17 o 
   6  -5  10      174.11      407.67    203.04 o 
   7  -5  10     6942.01     7087.04    361.41 o 
   8  -5  10     6837.81     7256.38    449.24 o 
 -10  -4  10     3663.02     3560.65    499.38 o 
  -9  -4  10    40283.31    38870.08   3033.15 o 
  -8  -4  10     8756.01     8216.39   1132.83 o 
  -7  -4  10    23880.45    23240.85   1939.24 o 
  -6  -4  10      695.17      650.87    185.54 o 
  -5  -4  10    85465.27    84308.60   1098.63 o 
  -4  -4  10    53401.81    51059.61   1486.54 o 
  -3  -4  10       30.43      134.97    101.45 o 
  -2  -4  10   108046.26   102838.59    785.04 o 
  -1  -4  10       76.11      364.19    186.73 o 
   0  -4  10    71914.63    73933.20   1849.64 o 
   1  -4  10     5328.79     5370.27    260.78 o 
   2  -4  10      116.71      295.23    144.28 o 
   3  -4  10     2877.18     3306.83    175.12 o 
   4  -4  10    32536.15    32345.49    579.93 o 
   5  -4  10    66055.21    65924.51    606.39 o 
   6  -4  10      690.80      742.35    210.84 o 
   7  -4  10      212.90      451.27    224.36 o 
   8  -4  10       65.35      258.14    242.30 o 
 -10  -3  10    13483.69    13265.12   1486.95 o 
  -9  -3  10    42020.88    38822.32   3177.41 o 
  -8  -3  10     2087.73     2247.01    353.50 o 
  -7  -3  10     8048.36     8117.52    335.72 o 
  -6  -3  10    37207.66    35628.34    624.17 o 
  -5  -3  10     3035.18     3200.15    163.70 o 
  -4  -3  10    15378.43    15289.99    474.67 o 
  -3  -3  10    12628.88    11423.00    630.35 o 
  -2  -3  10    41196.82    41059.29    409.89 o 
  -1  -3  10    29478.25    29953.64    496.15 o 
   0  -3  10     5033.13     5375.80    209.14 o 
   1  -3  10    13532.96    13639.08    372.87 o 
   2  -3  10     1571.64     1673.27    164.68 o 
   3  -3  10    12270.41    12624.90    237.77 o 
   4  -3  10      388.23      670.66    190.57 o 
   5  -3  10    15113.31    15291.65    338.49 o 
   6  -3  10     1683.90     1437.47    210.36 o 
   7  -3  10      117.86      274.04    231.44 o 
   8  -3  10      298.56      439.34    262.30 o 
 -10  -2  10     2079.50     2101.49    444.89 o 
  -9  -2  10     3211.01     3177.80    395.30 o 
  -8  -2  10    21634.73    21339.90    927.17 o 
  -7  -2  10    16047.47    15268.45    728.27 o 
  -6  -2  10      791.45      809.35    215.19 o 
  -5  -2  10    73223.13    65509.13   1076.21 o 
  -4  -2  10     7152.36     6998.48    292.14 o 
  -3  -2  10     6074.18     6138.40    275.26 o 
  -2  -2  10     3729.20     3968.79    174.15 o 
  -1  -2  10     7569.03     7720.16    204.51 o 
   0  -2  10    42185.34    39969.21   1176.06 o 
   1  -2  10    22859.72    23456.71    492.13 o 
   2  -2  10    50680.75    50325.84   1072.56 o 
   3  -2  10    27428.33    28080.85    396.44 o 
   4  -2  10     1759.42     2139.99    322.27 o 
   5  -2  10     4421.71     4369.73    261.25 o 
   6  -2  10     5498.75     5641.42    278.14 o 
   7  -2  10     3297.81     3392.14    354.51 o 
   8  -2  10    27735.51    28458.60    983.55 o 
 -10  -1  10    33365.54    33844.12   1279.84 o 
  -9  -1  10      123.35      363.56    329.30 o 
  -8  -1  10    37027.67    35736.47   3547.44 o 
  -7  -1  10    26258.40    24343.66    812.63 o 
  -6  -1  10    10837.68    10788.73    420.76 o 
  -5  -1  10    41008.26    38748.90    651.75 o 
  -4  -1  10      248.09      456.04    226.06 o 
  -3  -1  10    82750.50    76596.09   1919.42 o 
  -2  -1  10     6118.53     6103.14    258.94 o 
  -1  -1  10     2243.00     2516.74    139.57 o 
   0  -1  10    32999.08    33086.88   1057.52 o 
   1  -1  10     3496.19     3572.42    193.26 o 
   2  -1  10    78723.35    76167.60    582.63 o 
   3  -1  10      828.74      922.82    194.89 o 
   4  -1  10    11716.00    12412.39    325.94 o 
   5  -1  10    11777.46    11296.00    401.98 o 
   6  -1  10     3721.42     3796.25    735.31 o 
   7  -1  10      192.90      317.77    308.72 o 
   8  -1  10      145.11      398.79    468.08 o 
 -10   0  10      679.44      871.51    346.76 o 
  -9   0  10     4967.14     5234.46    429.14 o 
  -8   0  10     1933.61     2297.97    304.37 o 
  -7   0  10     9078.52     9223.10    329.59 o 
  -6   0  10      583.28      817.89    230.40 o 
  -5   0  10      103.75      356.90    253.84 o 
  -4   0  10     3133.45     3250.66    213.23 o 
  -3   0  10     2544.78     2797.73    168.83 o 
  -2   0  10    23501.12    22787.32    681.79 o 
  -1   0  10     7630.28     7870.61    368.26 o 
   0   0  10     1266.46     1362.77    125.33 o 
   1   0  10    13185.49    13027.33    336.27 o 
   2   0  10    30442.82    30831.30    520.63 o 
   3   0  10    61853.03    60672.70   1531.68 o 
   4   0  10     3381.73     3456.55    379.23 o 
   5   0  10    29123.78    28152.20    771.35 o 
   6   0  10     1993.58     1939.68    323.39 o 
   7   0  10     6505.96     6667.63    399.33 o 
 -10   1  10     2155.50     1831.38    380.84 o 
  -9   1  10      127.48      888.56    211.02 o 
  -8   1  10     9973.47    10059.05    312.98 o 
  -7   1  10    26740.09    26175.80    405.66 o 
  -6   1  10     2310.80     2173.31    303.74 o 
  -5   1  10     6225.32     5735.95    247.75 o 
  -4   1  10    19639.21    19354.28    441.56 o 
  -3   1  10     2073.06     2161.47    207.39 o 
  -2   1  10    64853.77    62275.11    399.67 o 
  -1   1  10    10296.38    10926.18    395.23 o 
   0   1  10    61340.24    62129.93    810.78 o 
   1   1  10    29392.68    30484.51    451.56 o 
   2   1  10     7441.67     6988.14    315.97 o 
   3   1  10     1603.52     2111.04    299.56 o 
   4   1  10      390.59      403.21    273.20 o 
   5   1  10     7743.87     7620.58    724.52 o 
   6   1  10    23994.26    23308.06    573.28 o 
   7   1  10      298.34      712.64    454.11 o 
 -10   2  10    34074.58    34177.02    489.91 o 
  -9   2  10     2087.24     2740.19    289.10 o 
  -8   2  10     3162.61     3470.56    341.87 o 
  -7   2  10     1240.86     1700.19    241.29 o 
  -6   2  10    22591.47    21862.94    761.10 o 
  -5   2  10     3794.68     3772.45    324.88 o 
  -4   2  10    12754.76    12805.18    291.42 o 
  -3   2  10      275.30      197.72    126.20 o 
  -2   2  10    12648.17    12905.01    475.89 o 
  -1   2  10     7639.61     8121.06    316.59 o 
   0   2  10    15752.18    16390.01    281.34 o 
   1   2  10    59757.35    58767.71   1287.41 o 
   2   2  10   143055.31   138744.11   1348.68 o 
   3   2  10    17777.06    18088.25    459.27 o 
   4   2  10      613.19      794.31    292.92 o 
   5   2  10     5713.55     5958.16    363.51 o 
   6   2  10     1191.08     1420.70    331.31 o 
   7   2  10    31364.84    33616.73   1070.61 o 
 -10   3  10     9596.86    10114.94    331.48 o 
  -9   3  10      366.92      563.17    309.67 o 
  -8   3  10    16522.86    17454.88    397.81 o 
  -7   3  10     4330.23     4427.63    428.33 o 
  -6   3  10    19810.14    19318.93    719.49 o 
  -5   3  10    61411.41    57039.37    709.80 o 
  -4   3  10    12902.25    12306.17    399.78 o 
  -3   3  10   101626.48    97104.27    671.28 o 
  -2   3  10     7440.33     7602.14    193.04 o 
  -1   3  10    37565.23    37086.83   1042.36 o 
   0   3  10     2368.18     2583.07    194.70 o 
   1   3  10     6097.24     6177.94    243.63 o 
   2   3  10    43761.43    42311.30    550.00 o 
   3   3  10     8172.69     8572.64    478.47 o 
   4   3  10    32139.58    31311.81    963.14 o 
   5   3  10       73.34       74.72    316.64 o 
   6   3  10     6876.66     7154.51    445.00 o 
 -10   4  10    35868.13    35800.84    639.32 o 
  -9   4  10     1930.26     1541.48    274.82 o 
  -8   4  10      259.07      641.92    310.18 o 
  -7   4  10    28671.99    28599.57    777.19 o 
  -6   4  10     5701.72     5924.42    345.65 o 
  -5   4  10     5395.08     4690.13    420.80 o 
  -4   4  10     2898.48     2996.75    228.72 o 
  -3   4  10     4313.81     4582.51    203.33 o 
  -2   4  10    22763.26    22717.05    591.10 o 
  -1   4  10    22512.16    23485.29    725.99 o 
   0   4  10    20950.26    20424.34    501.32 o 
   1   4  10    11214.56    11565.68    346.51 o 
   2   4  10    17458.64    17785.95    410.10 o 
   3   4  10     1825.64     1853.32    403.63 o 
   4   4  10      215.55      632.20    324.47 o 
   5   4  10      408.93      739.81    349.67 o 
   6   4  10    25752.14    25670.24    959.83 o 
 -10   5  10      138.42      403.43    362.11 o 
  -9   5  10     5612.07     5752.53    412.91 o 
  -8   5  10    49179.45    49890.98    705.96 o 
  -7   5  10    10277.58     9412.18    393.50 o 
  -6   5  10    59092.74    56444.61   1380.22 o 
  -5   5  10     6963.20     6968.71    353.07 o 
  -4   5  10    12828.04    12063.15    655.27 o 
  -3   5  10    12947.02    13786.19    525.13 o 
  -2   5  10    33125.61    33216.79    638.20 o 
  -1   5  10   113772.74   107183.57   1477.16 o 
   0   5  10    13199.80    12942.00    326.82 o 
   1   5  10    16529.20    16502.65    535.65 o 
   2   5  10     5779.83     5997.26    301.78 o 
   3   5  10      284.50      805.21    365.02 o 
   4   5  10     9731.72     9845.62    475.16 o 
   5   5  10     7565.67     7128.32    457.54 o 
 -10   6  10        0.94      425.18    442.61 o 
  -9   6  10     7525.90     7864.87    421.96 o 
  -8   6  10     1572.36     1972.12    381.42 o 
  -7   6  10     5487.19     6282.51    410.35 o 
  -6   6  10    65769.65    64098.08    735.55 o 
  -5   6  10     3066.93     3195.59    234.99 o 
  -4   6  10     4612.48     5023.00    255.79 o 
  -3   6  10    23735.02    23747.31    353.50 o 
  -2   6  10     8552.03     8259.97    276.11 o 
  -1   6  10      882.41      976.20    238.05 o 
   0   6  10    11945.47    11699.27    378.12 o 
   1   6  10     9404.54     9448.97    476.82 o 
   2   6  10      707.82      841.97    397.39 o 
   3   6  10       16.30      811.51    425.44 o 
   4   6  10       24.02      137.01    469.92 o 
   5   6  10      521.89      766.73    408.40 o 
 -10   7  10     2093.50     1956.80    476.19 o 
  -9   7  10     8332.35     8558.63    453.23 o 
  -8   7  10    22118.86    22893.02    547.27 o 
  -7   7  10     5324.07     5764.50    491.90 o 
  -6   7  10      215.72      286.36    191.05 o 
  -5   7  10      176.58      429.33    211.94 o 
  -4   7  10    22347.08    21512.31    404.28 o 
  -3   7  10     1372.17     1538.41    208.81 o 
  -2   7  10    47651.02    46025.38   1146.21 o 
  -1   7  10    14651.53    14665.54    456.04 o 
   0   7  10     5985.39     5682.97    323.74 o 
   1   7  10       79.66      161.51    259.07 o 
   2   7  10     8419.93     7331.39    552.07 o 
   3   7  10    26211.10    25842.24    908.89 o 
   4   7  10     4472.64     4696.11    607.39 o 
 -10   8  10      525.93      614.51    426.40 o 
  -9   8  10    22116.79    22332.23    600.02 o 
  -8   8  10     2047.38     2317.02    326.83 o 
  -7   8  10    28122.98    26833.08    617.49 o 
  -6   8  10     3005.49     3163.41    236.01 o 
  -5   8  10     8030.49     7360.09    275.88 o 
  -4   8  10      309.15      617.46    218.63 o 
  -3   8  10    46794.86    45092.29    849.13 o 
  -2   8  10    16088.72    15928.45    370.86 o 
  -1   8  10      125.43      298.21    219.48 o 
   0   8  10     2651.08     2628.68    305.75 o 
   1   8  10      434.11      495.09    287.45 o 
   2   8  10      337.30      302.62    502.59 o 
   3   8  10     2362.35     2372.96    548.64 o 
  -9   9  10     1774.16     2381.69    461.69 o 
  -8   9  10      231.30      737.83    328.58 o 
  -7   9  10        9.64      445.96    312.64 o 
  -6   9  10     1401.77     1553.01    235.61 o 
  -5   9  10      885.87      912.39    214.54 o 
  -4   9  10    11545.78    11432.30    414.47 o 
  -3   9  10     7497.88     7025.52    377.37 o 
  -2   9  10        0.53      321.28    230.72 o 
  -1   9  10    17749.38    17078.91    506.18 o 
   0   9  10    10236.89     9593.38    427.64 o 
   1   9  10    32057.67    31287.80    650.39 o 
   2   9  10      228.71      223.13    543.69 o 
   3   9  10     4709.09     4975.09    658.54 o 
  -9  10  10     4070.79     4826.64    689.07 o 
  -8  10  10      163.54      776.00    455.04 o 
  -7  10  10     7395.13     7307.94    463.49 o 
  -6  10  10    17346.01    16336.52    553.45 o 
  -5  10  10    14712.37    14068.39    406.73 o 
  -4  10  10    16022.59    14695.15    501.58 o 
  -3  10  10     2096.32     1945.57    324.42 o 
  -2  10  10       14.88      220.86    250.00 o 
  -1  10  10     2211.07     2892.91    369.97 o 
   0  10  10     5063.17     5155.08    406.31 o 
   1  10  10    31919.84    30906.48   1047.84 o 
   2  10  10     2747.45     3031.56    636.05 o 
  -8  11  10     6891.51     7545.06    596.27 o 
  -7  11  10     3530.68     4475.43    713.90 o 
  -6  11  10     3294.66     4194.52    980.73 o 
  -5  11  10     2659.13     2692.27    339.85 o 
  -4  11  10      533.68      559.86    262.19 o 
  -3  11  10     1667.63     1871.43    349.90 o 
  -2  11  10    16310.82    16287.88    457.94 o 
  -1  11  10    29101.35    27744.99    689.40 o 
   0  11  10     7131.28     7230.64    464.95 o 
   1  11  10     3242.68     1914.92    603.29 o 
  -7  12  10     2586.60     4078.92   1152.98 o 
  -6  12  10      449.62     1297.84    812.60 o 
  -5  12  10     4888.31     5332.56   1183.41 o 
  -4  12  10    34356.64    32936.12   1147.29 o 
  -3  12  10       81.51      275.11    340.39 o 
  -2  12  10    50052.73    45099.48    901.40 o 
  -1  12  10      576.60      835.79    390.61 o 
  -6  13  10      255.47     1311.15    534.88 o 
  -5  13  10       44.83      935.94   1127.78 o 
  -4  13  10     5617.08     5613.54    425.03 o 
  -3  13  10     2341.63     2490.65    408.63 o 
  -2  13  10       21.45       76.64    390.49 o 
   0 -18  11       85.90      476.68    806.20 o 
   1 -18  11     9236.61    11762.21   1211.98 o 
   2 -18  11      930.37     1295.30    621.18 o 
   3 -18  11     9941.89    11420.05   1239.13 o 
   4 -18  11     5174.14     5116.03    540.72 o 
  -2 -17  11       67.68     1033.33   1021.43 o 
  -1 -17  11     1607.77     2074.32    530.76 o 
   0 -17  11      488.61      665.89    830.90 o 
   1 -17  11    15579.31    17479.76   1322.39 o 
   2 -17  11     2673.80     3461.23    578.58 o 
   3 -17  11     5737.88     6008.57    572.46 o 
   4 -17  11      725.96     1334.95    480.35 o 
   5 -17  11     4385.00     3820.18    512.77 o 
  -3 -16  11    11128.53    11146.16    607.22 o 
  -2 -16  11      568.71     2103.28   1481.88 o 
  -1 -16  11     3785.61     4250.57    678.38 o 
   0 -16  11     1395.58     1963.69    483.75 o 
   1 -16  11      598.21      789.76    696.78 o 
   2 -16  11    26120.29    27698.34    862.71 o 
   3 -16  11     1173.27     1789.44    439.06 o 
   4 -16  11    10548.37    10498.88    948.20 o 
   5 -16  11      171.19      428.36    381.82 o 
   6 -16  11     2640.40     2808.43    422.79 o 
  -4 -15  11     7648.29     7151.52    668.92 o 
  -3 -15  11     7999.88     7634.07    625.82 o 
  -2 -15  11    34629.99    37776.73   2107.95 o 
  -1 -15  11      464.65     1175.91    890.00 o 
   0 -15  11     1246.36     2065.93    804.53 o 
   1 -15  11     2479.98     2894.51    521.19 o 
   2 -15  11     3860.66     4220.82    534.21 o 
   3 -15  11     3465.41     3491.61    445.22 o 
   4 -15  11      923.20     1233.71    436.77 o 
   5 -15  11    59952.88    54811.01   2671.56 o 
   6 -15  11    25869.04    23640.29    677.91 o 
   7 -15  11     1602.09     1602.22    359.60 o 
  -5 -14  11      532.68     1265.11    587.27 o 
  -4 -14  11     1849.61     2221.02    984.07 o 
  -3 -14  11    18852.50    19354.18    954.89 o 
  -2 -14  11    10293.15    11039.85    745.23 o 
  -1 -14  11     6722.69     8396.32   1133.63 o 
   0 -14  11     1447.86     1714.55    334.92 o 
   1 -14  11    37985.25    36981.67    798.29 o 
   2 -14  11    16518.03    16558.69    641.51 o 
   3 -14  11     2510.71     2253.84    414.34 o 
   4 -14  11    31120.37    30288.50    739.70 o 
   5 -14  11      327.64      467.72    319.94 o 
   6 -14  11    21735.81    20019.18    609.75 o 
   7 -14  11      496.81      885.91    344.52 o 
  -6 -13  11    42078.02    43364.94   3125.34 o 
  -5 -13  11     9990.51    10446.81   1170.65 o 
  -4 -13  11      705.18     1009.25    531.90 o 
  -3 -13  11       15.91      365.96    556.63 o 
  -2 -13  11      209.25      225.14    494.90 o 
  -1 -13  11    16530.34    16163.95    458.46 o 
   0 -13  11     3873.26     3887.05    252.70 o 
   1 -13  11    23475.61    23405.20    524.25 o 
   2 -13  11    17347.17    17858.07   1187.68 o 
   3 -13  11     1427.11      830.20    393.47 o 
   4 -13  11     4351.05     4094.40    377.58 o 
   5 -13  11    50466.46    45012.09   1166.54 o 
   6 -13  11      110.75      256.34    320.05 o 
   7 -13  11     1355.85     1258.69    309.58 o 
  -6 -12  11       83.26      548.30    546.87 o 
  -5 -12  11    28167.12    30071.11   3380.44 o 
  -4 -12  11    16866.31    16674.65   1678.13 o 
  -3 -12  11    23523.49    22761.46    881.30 o 
  -2 -12  11    16354.99    16091.27    469.16 o 
  -1 -12  11      795.30     1189.85    233.13 o 
   0 -12  11      300.40      425.33    199.65 o 
   1 -12  11    38931.76    40810.37    461.51 o 
   2 -12  11    43275.95    43053.78    552.38 o 
   3 -12  11    38682.44    37800.21   1455.40 o 
   4 -12  11     5146.30     4676.22    431.35 o 
   5 -12  11    15188.38    13749.02    754.91 o 
   6 -12  11    13358.68    11990.96    461.58 o 
   7 -12  11     2108.61     2009.47    293.85 o 
   8 -12  11    17156.46    16382.26    721.23 o 
  -7 -11  11    23656.08    23449.76    697.31 o 
  -6 -11  11    11712.08    12093.39   1234.65 o 
  -5 -11  11      123.32      275.66    432.04 o 
  -4 -11  11    16218.59    16959.84   2435.06 o 
  -3 -11  11       16.92       83.92    273.53 o 
  -2 -11  11    99661.98    97608.96    947.14 o 
  -1 -11  11        6.21      380.58    214.50 o 
   0 -11  11      372.91      694.22    191.49 o 
   1 -11  11     6704.15     6650.41    243.77 o 
   2 -11  11     8269.55     8399.08    466.47 o 
   3 -11  11    10936.81     9740.03    445.41 o 
   4 -11  11    11802.21    10916.08    423.35 o 
   5 -11  11     8748.10     7930.77    438.09 o 
   6 -11  11     1717.61     1750.73    362.85 o 
   7 -11  11      704.53     1118.67    282.16 o 
   8 -11  11     9240.33     9203.35    634.59 o 
  -7 -10  11     3855.66     4389.69    460.77 o 
  -6 -10  11     7469.03     7900.78    525.79 o 
  -5 -10  11     7434.61     7450.07    534.83 o 
  -4 -10  11    12765.02    11945.91    494.91 o 
  -3 -10  11     4037.70     4086.34    359.47 o 
  -2 -10  11     6807.02     7137.71    441.09 o 
  -1 -10  11    13166.08    13263.39    309.84 o 
   0 -10  11     2983.13     3345.57    187.15 o 
   1 -10  11    54363.91    53567.04    835.90 o 
   2 -10  11    56360.57    52806.11   1098.34 o 
   3 -10  11     9340.26     9385.59    496.56 o 
   4 -10  11     7072.07     6860.78    299.09 o 
   5 -10  11       53.29      366.21    195.19 o 
   6 -10  11     2171.18     2010.13    293.23 o 
   7 -10  11     2270.38     2482.91    471.23 o 
   8 -10  11      404.76      131.46    404.54 o 
  -8  -9  11    16144.92    15454.85    739.60 o 
  -7  -9  11    28001.46    26638.29    954.43 o 
  -6  -9  11      396.53      600.72    363.74 o 
  -5  -9  11    31847.14    31294.83    772.04 o 
  -4  -9  11      138.98      374.92    283.06 o 
  -3  -9  11     6206.42     6391.90    347.30 o 
  -2  -9  11    58815.79    58141.93    749.83 o 
  -1  -9  11     1218.67     1257.24    201.60 o 
   0  -9  11    11906.78    12134.08    361.83 o 
   1  -9  11     7289.72     7497.07    254.08 o 
   2  -9  11    38539.53    36464.27    518.74 o 
   3  -9  11      615.77      378.55    246.68 o 
   4  -9  11     3515.53     3452.58    202.83 o 
   5  -9  11    11832.80    11850.80    264.75 o 
   6  -9  11    17059.61    15837.39    509.55 o 
  -8  -8  11      726.19     1185.41    498.81 o 
  -7  -8  11      951.35      956.24    339.57 o 
  -6  -8  11     3265.14     3074.60    406.90 o 
  -5  -8  11    30998.17    30194.06    611.91 o 
  -4  -8  11    26835.55    26374.48    517.78 o 
  -3  -8  11    32014.79    32444.55    399.72 o 
  -2  -8  11     2714.48     3021.56    201.17 o 
  -1  -8  11    11260.80    11755.90    265.70 o 
   0  -8  11    14282.21    14881.11    409.23 o 
   1  -8  11    26641.07    27259.81    495.23 o 
   2  -8  11    16337.99    15497.01    358.84 o 
   3  -8  11     1188.36      965.98    191.23 o 
   4  -8  11    29345.49    28373.09    427.33 o 
   5  -8  11    13140.88    12933.61    659.71 o 
   6  -8  11     5603.80     5409.98    238.81 o 
   8  -8  11    10118.59    11245.32    748.80 o 
  -9  -7  11     2226.36     2607.36    554.79 o 
  -8  -7  11    25533.32    26438.29   3089.27 o 
  -7  -7  11     9078.76     9173.36    521.04 o 
  -6  -7  11      646.60      812.15    442.01 o 
  -5  -7  11      293.35      232.47    264.86 o 
  -4  -7  11      425.00      633.27    193.35 o 
  -3  -7  11    19278.13    18997.11    364.29 o 
  -2  -7  11      658.03      937.15    156.45 o 
  -1  -7  11    10003.73    10011.08    234.29 o 
   0  -7  11     3727.67     3793.32    200.20 o 
   1  -7  11    26710.17    25679.05    418.22 o 
   2  -7  11    20539.38    20129.67    396.60 o 
   3  -7  11    28775.87    28452.32    429.05 o 
   4  -7  11      397.48      603.63    199.15 o 
   5  -7  11    24215.32    22568.95    327.75 o 
   6  -7  11      346.93      582.53    203.86 o 
   7  -7  11     3419.96     3646.94    456.11 o 
   8  -7  11    12496.74    14657.33    761.96 o 
  -9  -6  11     9964.43     9852.32   1383.92 o 
  -8  -6  11    15386.61    14786.51   1587.49 o 
  -7  -6  11    14527.96    13778.29    785.42 o 
  -6  -6  11    27260.93    26607.26    437.30 o 
  -5  -6  11     6657.49     6887.29    256.06 o 
  -4  -6  11    10412.66    10715.03    297.78 o 
  -3  -6  11      303.74      560.35    216.84 o 
  -2  -6  11     9531.85     9761.06    210.45 o 
  -1  -6  11    21386.12    21550.43    278.46 o 
   0  -6  11    42714.99    43962.63   1193.86 o 
   1  -6  11     1753.43     1987.42    238.09 o 
   2  -6  11    53552.93    53594.02    619.13 o 
   3  -6  11     3835.12     4104.53    243.80 o 
   4  -6  11    31692.55    31929.87    723.46 o 
   5  -6  11      661.02      787.30    158.01 o 
   6  -6  11      965.35     1132.31    214.50 o 
   7  -6  11     2114.40     2546.19    275.10 o 
   8  -6  11    29011.00    30374.61   1641.84 o 
  -9  -5  11     1816.91     2367.96    528.87 o 
  -8  -5  11     1561.94     2203.01    398.19 o 
  -7  -5  11     1591.95     1519.44    405.33 o 
  -6  -5  11    42417.82    40927.34    662.89 o 
  -5  -5  11    25886.41    26640.98    635.91 o 
  -4  -5  11      171.64      319.55    189.03 o 
  -3  -5  11     2380.88     2523.80    216.09 o 
  -2  -5  11     5943.06     6020.19    169.29 o 
  -1  -5  11     2000.74     2115.25    157.89 o 
   0  -5  11    49127.74    50432.74   1886.40 o 
   1  -5  11    37272.49    37845.70    517.53 o 
   2  -5  11    50898.70    49526.82   1155.02 o 
   3  -5  11     6005.13     6196.98    300.76 o 
   4  -5  11     6822.24     6929.65    237.10 o 
   5  -5  11    40748.20    40166.69    600.42 o 
   6  -5  11     6822.85     7062.84    283.77 o 
   7  -5  11    18976.72    19385.86    575.72 o 
   8  -5  11     6174.29     6817.11    467.20 o 
  -9  -4  11      518.42      452.25    442.83 o 
  -8  -4  11       89.23      137.41    495.69 o 
  -7  -4  11     2499.22     2798.96    319.96 o 
  -6  -4  11     3114.09     3261.71   1016.93 o 
  -5  -4  11    57184.85    53160.49   1202.24 o 
  -4  -4  11     2771.21     2901.30    226.87 o 
  -3  -4  11    68539.71    63903.76   1520.41 o 
  -2  -4  11      796.01      951.54    122.63 o 
  -1  -4  11     5250.00     5290.56    208.57 o 
   0  -4  11    29100.96    29662.59    400.80 o 
   1  -4  11     6786.08     7035.36    300.79 o 
   2  -4  11     7841.79     8208.88    243.68 o 
   3  -4  11    29848.66    29956.20    404.82 o 
   4  -4  11     4910.08     4824.37    240.88 o 
   5  -4  11     2274.96     2314.99    222.13 o 
   6  -4  11    19458.26    19080.69    405.99 o 
   7  -4  11      809.11     1171.57    247.02 o 
   8  -4  11    26643.69    27474.87    711.88 o 
 -10  -3  11    19689.06    18305.49   2205.56 o 
  -9  -3  11     5174.76     4921.65   1417.40 o 
  -8  -3  11       23.05      265.01    339.17 o 
  -7  -3  11    13311.59    13360.58    464.01 o 
  -6  -3  11    20242.45    19608.31    347.09 o 
  -5  -3  11     4291.63     4366.03    225.69 o 
  -4  -3  11      394.86      620.69    186.07 o 
  -3  -3  11    11711.80    12193.74    283.77 o 
  -2  -3  11    37250.22    37573.25    701.13 o 
  -1  -3  11   118356.13   113700.80   2012.50 o 
   0  -3  11    67671.49    68652.69    674.69 o 
   1  -3  11    33653.38    33266.20    502.20 o 
   2  -3  11    21997.74    22526.25    722.18 o 
   3  -3  11     1251.14     1487.68    161.02 o 
   4  -3  11    33100.31    33588.66   1020.01 o 
   5  -3  11    21421.45    21053.10    393.98 o 
   6  -3  11    13365.51    13120.01    478.18 o 
   7  -3  11    18344.64    18168.46    554.24 o 
   8  -3  11     3545.66     3679.42    315.16 o 
 -10  -2  11    13078.22    13258.99    553.94 o 
  -9  -2  11    15756.79    15047.37    989.60 o 
  -8  -2  11    44018.79    44552.75    811.24 o 
  -7  -2  11      242.86      745.20    332.26 o 
  -6  -2  11    49829.26    46030.45    996.00 o 
  -5  -2  11    37155.34    33988.99    784.94 o 
  -4  -2  11      143.24      157.31    124.96 o 
  -3  -2  11    57896.64    55236.00    768.18 o 
  -2  -2  11      914.22     1041.50    157.89 o 
  -1  -2  11    76158.05    78179.44    725.30 o 
   0  -2  11      774.78     1063.30    147.82 o 
   1  -2  11    25636.01    27366.72    585.27 o 
   2  -2  11     9919.59    10210.25    236.42 o 
   3  -2  11    44299.64    44261.39    500.85 o 
   4  -2  11    26872.77    26385.41    427.63 o 
   5  -2  11     2327.20     2334.10    234.83 o 
   6  -2  11     2091.29     2433.03    257.21 o 
   7  -2  11     2850.62     3117.36    291.29 o 
 -10  -1  11      412.23      703.99    372.13 o 
  -9  -1  11       56.33      544.25    351.63 o 
  -8  -1  11      936.12     1258.26    469.84 o 
  -7  -1  11    15014.91    14377.52    477.86 o 
  -6  -1  11    19710.64    18455.26    472.39 o 
  -5  -1  11      258.28      256.92    245.78 o 
  -4  -1  11     6920.23     6440.79    318.44 o 
  -3  -1  11       35.25      176.88    181.08 o 
  -2  -1  11    53379.96    51679.74   1179.89 o 
  -1  -1  11    47507.24    47605.95    878.10 o 
   0  -1  11    41683.23    44492.40    596.73 o 
   1  -1  11     7714.68     8157.09    290.37 o 
   2  -1  11      141.58      301.53    132.41 o 
   3  -1  11     5272.56     5552.27    273.37 o 
   4  -1  11    18911.29    20253.94    752.06 o 
   5  -1  11    12573.02    12622.01    357.45 o 
   6  -1  11    12271.40    12625.02    371.96 o 
   7  -1  11     1046.77     1318.99    268.04 o 
 -10   0  11    11010.31    10276.54    489.18 o 
  -9   0  11    45867.69    44197.22   1802.25 o 
  -8   0  11    23964.15    21947.54   1693.47 o 
  -7   0  11      111.04      423.67    287.14 o 
  -6   0  11    17048.99    16514.72    382.78 o 
  -5   0  11    12282.90    11705.12    319.94 o 
  -4   0  11    67643.80    63077.16    562.07 o 
  -3   0  11     2775.67     2735.22    181.03 o 
  -2   0  11    29721.67    28949.84    347.29 o 
  -1   0  11    64222.01    58739.11   1595.14 o 
   0   0  11     8604.03     8720.13    279.31 o 
   1   0  11    38172.13    38764.51    941.25 o 
   2   0  11    21336.46    22142.54    413.77 o 
   3   0  11     4119.13     4559.11    272.78 o 
   4   0  11      397.41      498.92    211.88 o 
   5   0  11     1275.74     1298.14    239.71 o 
   6   0  11    17615.68    17345.03    530.11 o 
   7   0  11    34438.29    35127.12   2766.05 o 
 -10   1  11     5888.57     6261.81    441.68 o 
  -9   1  11    61764.28    59617.90    688.26 o 
  -8   1  11      121.87      234.07    251.55 o 
  -7   1  11     4395.21     4453.58    274.92 o 
  -6   1  11    12932.13    12416.69    339.58 o 
  -5   1  11      289.01      184.64    227.61 o 
  -4   1  11    15701.42    15870.62    335.99 o 
  -3   1  11    33623.32    33027.88    436.39 o 
  -2   1  11     5531.71     5675.38    193.74 o 
  -1   1  11    18767.99    19129.07    288.92 o 
   0   1  11      187.78      533.40    156.37 o 
   1   1  11    38119.58    39038.43   1604.24 o 
   2   1  11     1470.93     1792.17    221.56 o 
   3   1  11     1830.23     2127.75    234.26 o 
   4   1  11    10072.41    10236.47    612.27 o 
   5   1  11     1290.82     1282.53    311.58 o 
   6   1  11     3718.61     3948.58    375.61 o 
 -10   2  11    10459.76    11155.64    351.45 o 
  -9   2  11      949.79     1528.41    275.05 o 
  -8   2  11      119.56      390.19    236.97 o 
  -7   2  11      765.86      939.30    219.58 o 
  -6   2  11     1087.36     1161.52    304.69 o 
  -5   2  11    32439.72    30400.64    582.13 o 
  -4   2  11    51609.40    49716.84    758.84 o 
  -3   2  11     1298.78     1504.43    224.50 o 
  -2   2  11     4208.62     3941.66    211.20 o 
  -1   2  11     2980.75     3233.15    185.78 o 
   0   2  11     2065.40     2130.94    186.31 o 
   1   2  11    10760.29    11365.65    314.16 o 
   2   2  11     5415.18     5586.95    490.44 o 
   3   2  11    16308.68    16620.98    472.14 o 
   4   2  11    15585.89    16034.05    500.22 o 
   5   2  11     4177.68     4531.27    372.28 o 
   6   2  11    11638.98    11402.38    936.24 o 
 -10   3  11     2593.41     3373.23    323.80 o 
  -9   3  11    18836.06    20350.46    569.26 o 
  -8   3  11       41.20      188.54    238.99 o 
  -7   3  11    10458.61    10890.60    394.48 o 
  -6   3  11    32013.77    30933.29    583.39 o 
  -5   3  11    12928.99    12596.61    424.64 o 
  -4   3  11     1298.16     1544.11    234.08 o 
  -3   3  11    12645.79    11561.13    745.57 o 
  -2   3  11    12595.01    12996.04    306.49 o 
  -1   3  11    23048.23    23366.45    885.34 o 
   0   3  11    14537.28    14791.00    304.49 o 
   1   3  11     1846.51     1934.00    216.97 o 
   2   3  11     1947.20     1862.78    286.38 o 
   3   3  11     1068.89     1235.17    373.87 o 
   4   3  11     9224.61     9152.22    423.00 o 
   5   3  11    33461.93    32843.02    708.65 o 
   6   3  11     5251.76     4978.93    439.63 o 
 -10   4  11     1277.14     1943.21    315.90 o 
  -9   4  11     9104.80     9140.85    364.30 o 
  -8   4  11     7524.88     8064.80    396.36 o 
  -7   4  11      527.70     1001.87    293.43 o 
  -6   4  11     8664.65     8161.89    390.49 o 
  -5   4  11     5143.81     4999.03    376.05 o 
  -4   4  11     2031.32     2309.20    243.90 o 
  -3   4  11    16474.08    16242.70    361.36 o 
  -2   4  11    69975.55    68702.71   1454.51 o 
  -1   4  11    10606.56    10763.89    273.76 o 
   0   4  11      102.89      244.72    190.99 o 
   1   4  11    21710.91    21450.30    537.06 o 
   2   4  11      169.83      536.49    227.32 o 
   3   4  11     6421.73     5773.27    480.69 o 
   4   4  11    14884.28    14500.55    519.30 o 
   5   4  11    17947.23    18334.69    594.01 o 
 -10   5  11     3781.97     4017.95    460.37 o 
  -9   5  11    15834.88    16018.51    511.22 o 
  -8   5  11     3650.99     3937.51    388.14 o 
  -7   5  11     4402.28     4482.08    391.54 o 
  -6   5  11    19976.99    19126.32    916.12 o 
  -5   5  11    16099.96    14695.11    542.04 o 
  -4   5  11    22552.15    21566.43    405.81 o 
  -3   5  11      101.75      256.61    256.73 o 
  -2   5  11    65261.79    65144.00   1469.87 o 
  -1   5  11      837.11      877.64    208.03 o 
   0   5  11     1782.54     1690.62    211.04 o 
   1   5  11    18548.52    18260.93    368.49 o 
   2   5  11    23495.15    22235.95    711.65 o 
   3   5  11    20053.26    20831.92    773.87 o 
   4   5  11     1064.36     1529.26    614.06 o 
   5   5  11     1327.80     1552.94    376.82 o 
 -10   6  11     1070.09     1503.99    425.52 o 
  -9   6  11     2198.62     2748.68    361.26 o 
  -8   6  11    18389.75    18076.81    815.13 o 
  -7   6  11    19701.02    18605.63    894.20 o 
  -6   6  11     6527.27     6077.78    356.84 o 
  -5   6  11     1948.06     1653.70    269.14 o 
  -4   6  11     4009.18     3658.52    245.53 o 
  -3   6  11    42823.35    42578.01    632.08 o 
  -2   6  11    26230.38    25989.77    512.21 o 
  -1   6  11     3783.85     3670.81    241.65 o 
   0   6  11      997.87     1135.91    213.46 o 
   1   6  11     1653.26     1773.40    265.36 o 
   2   6  11    38119.38    38933.32    954.75 o 
   3   6  11    37077.87    36114.43    986.92 o 
   4   6  11     7301.49     6973.70   1212.84 o 
 -10   7  11     2460.82     2838.71    388.89 o 
  -9   7  11    11631.37    11155.61    772.19 o 
  -8   7  11      130.86      612.20    340.78 o 
  -7   7  11    17185.11    16391.03    546.81 o 
  -6   7  11     2539.62     2534.84    231.24 o 
  -5   7  11    46369.27    44408.89    745.23 o 
  -4   7  11    18028.77    16981.34    384.33 o 
  -3   7  11    18846.80    18404.69    462.20 o 
  -2   7  11    79843.03    77772.30    659.41 o 
  -1   7  11     2253.17     2263.20    236.73 o 
   0   7  11     8173.03     7937.67    535.84 o 
   1   7  11      349.76      614.72    279.44 o 
   2   7  11    14319.82    14526.61    688.35 o 
   3   7  11    14316.06    13524.75    749.22 o 
  -9   8  11     1037.65     1202.58    376.73 o 
  -8   8  11       66.78      228.67    357.91 o 
  -7   8  11    11151.02    11094.59    448.09 o 
  -6   8  11       76.36      319.66    220.33 o 
  -5   8  11     4498.58     4720.94    277.03 o 
  -4   8  11    39446.73    37444.46    690.50 o 
  -3   8  11      183.96      401.10    276.10 o 
  -2   8  11      737.34      856.92    211.84 o 
  -1   8  11     3548.71     3673.67    275.08 o 
   0   8  11      485.49      731.19    294.75 o 
   1   8  11    10000.77     9262.68    613.73 o 
   2   8  11    13540.69    12452.54    723.53 o 
   3   8  11    10570.99    10320.18    702.84 o 
  -9   9  11      304.57      600.41    379.21 o 
  -8   9  11    14051.11    13712.04    514.99 o 
  -7   9  11    12198.26    12268.89    466.23 o 
  -6   9  11    12143.26    10603.08    746.65 o 
  -5   9  11    56334.20    52310.27    631.62 o 
  -4   9  11     1930.19     2228.47    272.70 o 
  -3   9  11    19737.35    19155.64    524.37 o 
  -2   9  11     1399.79     1610.95    321.80 o 
  -1   9  11     4390.41     4975.31    315.74 o 
   0   9  11     1162.45     1042.11    329.26 o 
   1   9  11       14.69      167.70    460.31 o 
   2   9  11    61964.55    55395.17   1324.46 o 
  -8  10  11    17469.62    18184.52   1745.47 o 
  -7  10  11     1442.30     2098.45    369.39 o 
  -6  10  11    17235.06    15828.21   1163.99 o 
  -5  10  11     9498.29     8915.79    355.27 o 
  -4  10  11    11604.35    10720.50    404.51 o 
  -3  10  11     6844.14     7323.87    664.01 o 
  -2  10  11     1656.99     1825.21    358.34 o 
  -1  10  11     8499.97     8173.99    374.85 o 
   0  10  11     4945.36     5493.18    420.21 o 
   1  10  11     2335.21     2309.86    561.50 o 
  -8  11  11     9988.19    11125.54   1036.90 o 
  -7  11  11    18604.84    19458.13   1406.12 o 
  -6  11  11     2498.36     2854.41   1038.50 o 
  -5  11  11      174.61      235.60    260.75 o 
  -4  11  11      159.96      294.84    277.17 o 
  -3  11  11      145.37      532.86    324.80 o 
  -2  11  11     2743.30     2853.84    384.64 o 
  -1  11  11    10414.62     9588.65    413.72 o 
   0  11  11      302.30      615.28    541.21 o 
  -6  12  11    18373.85    19840.16   1886.27 o 
  -5  12  11     4240.91     5047.71    667.25 o 
  -4  12  11      320.00      695.89    343.58 o 
  -3  12  11     7946.36     8422.87    468.55 o 
  -2  12  11      136.48      460.65    379.73 o 
   1 -18  12     6775.22     7821.74   1181.91 o 
   2 -18  12    45614.98    47678.54   1158.71 o 
   3 -18  12      750.89     1662.46    562.92 o 
  -1 -17  12    11555.36    13501.91   2474.65 o 
   0 -17  12     4618.50     4783.99    931.74 o 
   1 -17  12    19187.31    21367.60   4112.95 o 
   2 -17  12    24278.41    25709.75    849.50 o 
   3 -17  12    16864.11    17993.35    925.34 o 
   4 -17  12      434.64      759.86    477.34 o 
   5 -17  12      349.17      529.24    417.69 o 
  -3 -16  12       89.67      877.15    572.37 o 
  -2 -16  12    35062.17    37685.33   4620.28 o 
  -1 -16  12     2250.50     2994.62    540.32 o 
   0 -16  12    13958.82    14704.42   1585.79 o 
   1 -16  12      624.84      797.22    517.10 o 
   2 -16  12      735.00     1026.71    530.50 o 
   3 -16  12      856.42      650.79    445.49 o 
   4 -16  12     1483.29     1682.59    436.56 o 
   5 -16  12    24205.50    23631.47    742.82 o 
   6 -16  12    11333.26    10133.26    782.71 o 
  -4 -15  12      437.95     1580.14    537.68 o 
  -3 -15  12     3840.19     4126.30    684.96 o 
  -2 -15  12      108.61     1268.70    724.90 o 
  -1 -15  12    35574.37    36779.43   2691.39 o 
   0 -15  12     3092.52     3429.13    377.59 o 
   1 -15  12     3034.53     3324.77    541.12 o 
   2 -15  12     1032.65     1141.36    456.91 o 
   3 -15  12       11.56       85.66    455.27 o 
   4 -15  12     5031.08     4910.88    548.66 o 
   5 -15  12     2028.92     2435.77    426.86 o 
   6 -15  12      438.77      759.57    356.66 o 
  -5 -14  12    22886.35    23812.91   2870.05 o 
  -4 -14  12     1702.15     1991.58    548.75 o 
  -3 -14  12     1409.57     1104.71    597.96 o 
  -2 -14  12      852.32     1361.62    551.03 o 
  -1 -14  12     8291.90     9017.42   1533.13 o 
   0 -14  12     5842.25     5845.03    404.30 o 
   1 -14  12    20218.44    20521.03    531.45 o 
   2 -14  12     5798.82     5943.26    494.59 o 
   3 -14  12    20857.45    19038.40    645.90 o 
   4 -14  12      801.90      968.20    385.69 o 
   5 -14  12     2476.49     2522.97    393.28 o 
   6 -14  12     4777.35     3756.14    368.34 o 
   7 -14  12     2645.12     2629.61    373.47 o 
  -5 -13  12    20781.85    20169.79   1528.60 o 
  -4 -13  12     3270.82     2786.18    916.03 o 
  -3 -13  12     8142.88     7584.14    686.09 o 
  -2 -13  12    21315.31    20673.27    583.93 o 
  -1 -13  12      840.55      949.44    237.97 o 
   0 -13  12       55.89      240.09    204.71 o 
   1 -13  12     5629.33     5753.53    418.03 o 
   2 -13  12    27269.10    27507.52    931.65 o 
   3 -13  12      907.52      794.91    508.01 o 
   4 -13  12     7015.26     7039.24    448.75 o 
   5 -13  12     3151.46     3120.95    621.81 o 
   6 -13  12      280.61      162.42    373.88 o 
   7 -13  12     1911.46     2087.74    348.75 o 
  -6 -12  12     2551.56     2799.27    612.29 o 
  -5 -12  12       37.65      144.10    496.42 o 
  -4 -12  12     1220.45     1112.38    429.65 o 
  -3 -12  12      855.98      971.27    484.15 o 
  -2 -12  12     4094.80     4122.25    337.06 o 
  -1 -12  12    11666.29    12306.47    395.42 o 
   0 -12  12    11197.80    11758.69    302.52 o 
   1 -12  12    27183.46    27702.58    721.91 o 
   2 -12  12    13885.22    14215.15    362.97 o 
   3 -12  12    13789.04    12207.80    845.13 o 
   4 -12  12     2896.76     3297.67    336.25 o 
   5 -12  12    13960.47    13043.46   1493.95 o 
   6 -12  12     5632.57     5533.28    376.57 o 
   7 -12  12    16729.50    15563.32    738.01 o 
  -7 -11  12    15566.38    14958.48    770.28 o 
  -6 -11  12    11214.90    10428.03    591.67 o 
  -5 -11  12     1162.16     1041.23    443.27 o 
  -4 -11  12     3700.77     3791.66   1203.41 o 
  -3 -11  12    14684.77    14742.80    754.76 o 
  -2 -11  12    20034.55    20177.92    484.33 o 
  -1 -11  12    16963.65    17079.75    352.38 o 
   0 -11  12     3549.07     3869.42    321.93 o 
   1 -11  12    46694.64    47962.00   1260.42 o 
   2 -11  12      631.57     1015.98    237.54 o 
   3 -11  12       54.56       24.51    213.21 o 
   4 -11  12     1865.52     1466.79    323.28 o 
   5 -11  12     5664.26     5369.62    356.89 o 
   6 -11  12    37834.69    34108.28   1034.66 o 
   7 -11  12     1682.83     1893.89    307.65 o 
  -7 -10  12     3257.61     3917.93    739.59 o 
  -6 -10  12     8656.88     8749.29    524.09 o 
  -5 -10  12     4532.86     4438.81    493.85 o 
  -4 -10  12      445.67      645.87    275.29 o 
  -3 -10  12     4200.92     4493.41    340.63 o 
  -2 -10  12    15464.60    14614.58    508.36 o 
  -1 -10  12    11920.06    12499.92    313.38 o 
   0 -10  12    61791.13    62276.63   1014.57 o 
   1 -10  12    49574.52    50496.55   1508.65 o 
   2 -10  12    51758.43    50011.10    689.42 o 
   3 -10  12     3604.14     3100.79    315.40 o 
   4 -10  12     1506.97     1470.62    250.74 o 
   5 -10  12    23445.74    22294.52    550.37 o 
   6 -10  12     7814.02     7770.44    730.34 o 
   7 -10  12    42097.19    40866.36   1026.63 o 
   8 -10  12      206.10      314.82    491.78 o 
  -8  -9  12    20107.21    20445.02   1149.34 o 
  -7  -9  12     2638.60     2925.64    474.68 o 
  -6  -9  12     8322.21     7989.32    489.88 o 
  -5  -9  12     7949.79     7984.50    367.08 o 
  -4  -9  12     4175.62     4228.20    329.61 o 
  -3  -9  12    93391.91    91500.63   1191.83 o 
  -2  -9  12       52.58      274.23    211.26 o 
  -1  -9  12     5345.29     5478.25    239.63 o 
   0  -9  12      805.13      987.01    191.68 o 
   1  -9  12     3085.94     3102.06    219.12 o 
   2  -9  12    21432.80    21015.44    437.46 o 
   3  -9  12    12389.33    11228.71    396.19 o 
   4  -9  12    12110.82    11689.74    442.01 o 
   5  -9  12    27653.49    25936.10    451.97 o 
   6  -9  12    14551.02    13690.15    333.62 o 
  -8  -8  12     1668.19     1569.37    523.84 o 
  -7  -8  12     5748.18     5969.64    552.70 o 
  -6  -8  12     7035.82     7276.34    480.53 o 
  -5  -8  12     1078.58     1181.89    281.83 o 
  -4  -8  12    11135.77    11186.07    349.91 o 
  -3  -8  12     5557.43     5779.76    295.22 o 
  -2  -8  12    71460.85    69282.02   2334.86 o 
  -1  -8  12    40280.80    40379.19    638.80 o 
   0  -8  12    24911.32    25669.84    782.26 o 
   1  -8  12    15677.58    15957.18    552.29 o 
   2  -8  12     6903.64     6781.90    243.49 o 
   3  -8  12     1379.47     1567.21    251.76 o 
   4  -8  12     4808.66     5091.37    259.82 o 
   5  -8  12    29789.27    28394.27    426.55 o 
   6  -8  12    50798.17    48808.77   2109.56 o 
   7  -8  12     1080.47     1163.27    515.23 o 
   8  -8  12     1690.73     1416.25    540.76 o 
  -8  -7  12    39727.87    38450.95   3275.69 o 
  -7  -7  12     1154.42     1315.84    418.76 o 
  -6  -7  12    32881.91    32562.48    690.95 o 
  -5  -7  12       95.08      503.46    276.64 o 
  -4  -7  12    29045.96    28831.22    447.32 o 
  -3  -7  12    57352.78    56516.12    573.93 o 
  -2  -7  12    15910.27    15229.79    285.83 o 
  -1  -7  12    42486.39    42823.43    435.80 o 
   0  -7  12    44469.82    45417.46    560.70 o 
   1  -7  12    40771.30    38088.68    957.01 o 
   2  -7  12      428.66      671.52    244.22 o 
   3  -7  12        8.19      278.90    245.98 o 
   4  -7  12     8439.22     8800.03    283.17 o 
   5  -7  12    10555.84    10508.92    259.90 o 
   6  -7  12    13878.35    14006.29    571.49 o 
   7  -7  12     8007.47     8263.72    577.67 o 
   8  -7  12     3738.83     3897.96    629.10 o 
  -9  -6  12     3010.07     3250.31    524.34 o 
  -8  -6  12      203.01      717.53    446.74 o 
  -7  -6  12     1510.41     1469.38    377.00 o 
  -6  -6  12    41951.31    43408.69   2157.32 o 
  -5  -6  12    31392.41    31523.34    879.91 o 
  -4  -6  12      733.52     1211.98    224.38 o 
  -3  -6  12    31680.05    31492.96    582.17 o 
  -2  -6  12     1120.52     1240.07    153.37 o 
  -1  -6  12      164.66      298.70    149.51 o 
   0  -6  12     4389.25     4885.68    351.79 o 
   1  -6  12     4790.10     5205.91    315.03 o 
   2  -6  12     7188.27     7693.81    300.64 o 
   3  -6  12     1981.77     2285.45    233.25 o 
   4  -6  12      828.93      850.48    164.44 o 
   5  -6  12     9416.70     9376.82    305.91 o 
   6  -6  12     3328.90     3501.18    260.14 o 
   7  -6  12     8227.65     8745.89    338.16 o 
  -9  -5  12    15331.91    13376.97   1522.37 o 
  -8  -5  12     7632.98     7537.66    946.84 o 
  -7  -5  12     1235.42     1188.63    308.28 o 
  -6  -5  12     2550.86     2091.57    362.60 o 
  -5  -5  12     7113.83     7247.49    544.14 o 
  -4  -5  12    72087.07    71787.36   1213.19 o 
  -3  -5  12     2004.05     1965.88    139.64 o 
  -2  -5  12    36209.87    35971.04    327.43 o 
  -1  -5  12     6665.67     7796.42    421.31 o 
   0  -5  12    30541.01    31197.88   1703.00 o 
   1  -5  12     5564.43     6199.30    311.71 o 
   2  -5  12      537.50      617.51    209.04 o 
   3  -5  12    33151.61    32382.71    460.52 o 
   4  -5  12    19880.38    19049.61    460.56 o 
   5  -5  12      220.59      403.75    210.70 o 
   6  -5  12       49.68      563.32    223.07 o 
   7  -5  12    12253.42    13448.45    396.36 o 
  -9  -4  12    24826.92    23698.74   2483.48 o 
  -8  -4  12     3886.83     3826.17    842.45 o 
  -7  -4  12    34539.11    34220.82    715.37 o 
  -6  -4  12       39.47      584.34    357.47 o 
  -5  -4  12       43.78       67.38    209.24 o 
  -4  -4  12     1463.79     1337.81    217.67 o 
  -3  -4  12    21827.12    19531.92    302.37 o 
  -2  -4  12    95640.73    92778.90   1162.93 o 
  -1  -4  12     5905.26     5954.04    229.78 o 
   0  -4  12     1615.31     1656.84    240.26 o 
   1  -4  12      289.53      392.33    249.51 o 
   2  -4  12       29.87      220.93    191.09 o 
   3  -4  12     7128.71     7300.05    227.03 o 
   4  -4  12     1642.57     1538.83    214.01 o 
   5  -4  12    25098.36    25318.40    440.80 o 
   6  -4  12     3337.30     3553.57    274.24 o 
   7  -4  12     9172.02     9205.28    360.32 o 
  -9  -3  12     1463.24     1584.79    395.00 o 
  -8  -3  12     4343.13     4481.87    351.77 o 
  -7  -3  12       40.94      477.52    609.59 o 
  -6  -3  12       23.88      352.68    207.76 o 
  -5  -3  12     7583.88     7344.87    276.98 o 
  -4  -3  12    10298.04    10853.62    363.83 o 
  -3  -3  12     4246.74     4576.40    252.70 o 
  -2  -3  12    16999.31    17614.17    331.43 o 
  -1  -3  12    56915.03    58412.55   1625.55 o 
   0  -3  12     1304.52     2064.99    222.19 o 
   1  -3  12    11045.54    11331.23    361.71 o 
   2  -3  12    10473.63    10622.31    316.24 o 
   3  -3  12      298.45      359.59    197.14 o 
   4  -3  12    63190.05    63560.96    769.63 o 
   5  -3  12     3452.52     3583.05    264.97 o 
   6  -3  12    25413.41    25087.64    470.85 o 
   7  -3  12     3857.32     4108.11    312.66 o 
 -10  -2  12      844.86     1301.86    388.62 o 
  -9  -2  12     2182.10     2506.97    359.81 o 
  -8  -2  12     2522.52     2600.94    381.34 o 
  -7  -2  12     3696.42     4047.05    349.13 o 
  -6  -2  12    14145.83    13567.21    433.31 o 
  -5  -2  12    31201.40    26376.19    868.26 o 
  -4  -2  12    49307.96    45399.92   1382.49 o 
  -3  -2  12      262.87      522.66    196.38 o 
  -2  -2  12     4159.31     4526.17    214.82 o 
  -1  -2  12     4033.83     4227.25    230.24 o 
   0  -2  12     1897.88     1719.26    232.40 o 
   1  -2  12    34173.39    33542.71    547.09 o 
   2  -2  12    48280.83    47315.74    873.61 o 
   3  -2  12        0.28      131.03    212.38 o 
   4  -2  12     3366.28     3504.61    253.01 o 
   5  -2  12    10895.89    10850.75    346.16 o 
   6  -2  12       84.26      385.60    230.70 o 
   7  -2  12    14514.44    14156.99    422.26 o 
 -10  -1  12    13029.56    13021.43    561.59 o 
  -9  -1  12      452.23      965.11    347.57 o 
  -8  -1  12       48.64       85.28    326.74 o 
  -7  -1  12     4949.48     4791.81    399.61 o 
  -6  -1  12     2099.21     2406.84    343.85 o 
  -5  -1  12    19077.52    18252.10    469.57 o 
  -4  -1  12     1925.95     1695.92    287.05 o 
  -3  -1  12    32012.65    31077.88    850.65 o 
  -2  -1  12    91305.10    88729.10   1777.83 o 
  -1  -1  12    30809.24    32096.31   1227.73 o 
   0  -1  12      551.59      600.60    141.47 o 
   1  -1  12     7810.83     7918.29    260.95 o 
   2  -1  12     3314.27     3517.04    238.51 o 
   3  -1  12    56273.62    56082.98    586.20 o 
   4  -1  12    38534.66    38200.94    942.88 o 
   5  -1  12    51042.50    49272.29   1038.74 o 
   6  -1  12     1534.48     1480.02    275.84 o 
 -10   0  12     8734.90     9002.58    485.20 o 
  -9   0  12    31735.83    30668.27   2532.06 o 
  -8   0  12     7108.04     7996.26    428.13 o 
  -7   0  12     7509.69     7242.12    392.99 o 
  -6   0  12     5925.38     5538.68    281.44 o 
  -5   0  12    28364.71    26795.84    424.51 o 
  -4   0  12    49957.74    48181.87    512.87 o 
  -3   0  12      402.95      602.19    182.57 o 
  -2   0  12    54158.90    53008.91    620.15 o 
  -1   0  12    17205.63    17065.57    323.31 o 
   0   0  12    17840.71    16977.30    467.31 o 
   1   0  12     5703.99     6034.31    250.66 o 
   2   0  12     7883.12     7747.74    274.00 o 
   3   0  12    10393.14     9969.83    314.05 o 
   4   0  12     5016.23     4953.06    295.81 o 
   5   0  12    13515.06    13810.53    389.72 o 
   6   0  12    14510.81    12992.27    606.78 o 
 -10   1  12     2545.20     3242.19    370.17 o 
  -9   1  12     5922.45     6310.10    496.80 o 
  -8   1  12     2002.51     2067.61    262.00 o 
  -7   1  12     8644.93     8901.93    325.76 o 
  -6   1  12    22909.60    21869.34    412.82 o 
  -5   1  12    16329.90    16081.37    360.28 o 
  -4   1  12     8466.36     8310.97    254.98 o 
  -3   1  12     3072.18     3263.38    261.16 o 
  -2   1  12     5823.60     5437.62    189.02 o 
  -1   1  12    25903.99    21671.89   1819.17 o 
   0   1  12       96.82      163.40    135.08 o 
   1   1  12    12896.46    13331.96   1012.72 o 
   2   1  12    28203.48    28263.34    783.18 o 
   3   1  12    36555.71    36096.30   1053.26 o 
   4   1  12    12633.37    12577.00    381.43 o 
   5   1  12     8215.29     8659.52    352.30 o 
   6   1  12     1986.99     1944.69    317.35 o 
 -10   2  12     8292.93     9256.20    600.29 o 
  -9   2  12     4023.54     4295.34    325.11 o 
  -8   2  12     1556.91     1777.73    294.18 o 
  -7   2  12    12522.86    12615.00    365.60 o 
  -6   2  12    33677.29    31720.81    500.61 o 
  -5   2  12   166408.05   154139.91   1197.80 o 
  -4   2  12     2393.41     2608.43    280.59 o 
  -3   2  12     5878.06     6012.27    285.58 o 
  -2   2  12     1609.42     1811.41    162.13 o 
  -1   2  12      253.32      455.48    164.13 o 
   0   2  12    41664.25    43185.32    602.68 o 
   1   2  12      193.11      262.09    237.61 o 
   2   2  12    41431.74    42498.00    869.09 o 
   3   2  12     3987.71     4069.87    423.55 o 
   4   2  12       31.04      172.68    259.06 o 
   5   2  12     5893.59     5630.27    411.45 o 
 -10   3  12    35519.70    37670.77    731.35 o 
  -9   3  12      223.30      887.58    364.51 o 
  -8   3  12    12362.24    11956.26    493.76 o 
  -7   3  12     3784.03     3452.39    360.24 o 
  -6   3  12     5014.33     5133.00    340.80 o 
  -5   3  12    10036.92    10305.21    323.15 o 
  -4   3  12    14074.24    13728.18    559.37 o 
  -3   3  12    14477.35    14422.55    355.42 o 
  -2   3  12     8402.35     8712.50    388.87 o 
  -1   3  12     6782.99     7041.63    353.02 o 
   0   3  12     1222.09     1393.18    204.52 o 
   1   3  12     1267.34     1357.15    213.28 o 
   2   3  12       35.23      253.64    247.97 o 
   3   3  12    19700.25    19589.66    441.12 o 
   4   3  12     1077.51     1381.75    432.30 o 
   5   3  12      898.84     1156.71    369.52 o 
 -10   4  12       89.60      500.78    348.69 o 
  -9   4  12     1465.11     1749.58    288.00 o 
  -8   4  12    19278.86    19338.63    506.28 o 
  -7   4  12    12711.81    12651.74    472.61 o 
  -6   4  12    36810.49    36356.56    657.77 o 
  -5   4  12    42432.09    41639.80   1123.52 o 
  -4   4  12      250.82      311.91    221.34 o 
  -3   4  12      549.81      886.92    229.08 o 
  -2   4  12     4850.38     4942.71    230.57 o 
  -1   4  12    45669.63    46580.71    767.50 o 
   0   4  12     8676.47     9191.80    419.17 o 
   1   4  12     2447.03     2755.48    229.56 o 
   2   4  12     5190.24     5249.44    525.22 o 
   3   4  12    32426.69    31050.68    675.14 o 
   4   4  12      472.80      646.43    322.19 o 
 -10   5  12     2047.09     2303.75    312.87 o 
  -9   5  12     3692.32     4510.21    404.72 o 
  -8   5  12    36700.70    37161.03    661.12 o 
  -7   5  12    24678.74    23938.32    552.65 o 
  -6   5  12    24304.24    23032.03    581.44 o 
  -5   5  12      798.88      579.21    224.67 o 
  -4   5  12      174.21      261.44    220.98 o 
  -3   5  12     1658.51     1642.93    288.15 o 
  -2   5  12    10228.30    10210.45    271.48 o 
  -1   5  12    12256.83    12392.53    333.00 o 
   0   5  12     4298.71     4492.54    251.00 o 
   1   5  12    15784.68    15734.74    361.68 o 
   2   5  12     1052.38      968.98    318.38 o 
   3   5  12     7534.65     7863.20    600.93 o 
   4   5  12     5931.52     5420.62    441.26 o 
  -9   6  12      543.46     1053.47    356.99 o 
  -8   6  12     8557.64     8005.75    430.34 o 
  -7   6  12     5744.01     5571.07    427.36 o 
  -6   6  12      120.14       98.06    225.46 o 
  -5   6  12     1544.73     1438.15    228.67 o 
  -4   6  12     3059.06     3431.54    254.59 o 
  -3   6  12    11052.00    10908.43    612.29 o 
  -2   6  12      490.36      621.07    289.77 o 
  -1   6  12    20277.85    19611.45    558.96 o 
   0   6  12     1715.68     1863.13    229.66 o 
   1   6  12     4899.56     5177.65    289.79 o 
   2   6  12    45808.13    46482.27   1061.95 o 
   3   6  12     4180.81     3469.16    546.54 o 
  -9   7  12    29818.59    29930.44    690.79 o 
  -8   7  12      102.70      391.53    348.09 o 
  -7   7  12     3158.18     2749.19    564.34 o 
  -6   7  12      127.62      184.80    267.35 o 
  -5   7  12    13438.58    12517.17    359.35 o 
  -4   7  12    10638.43    10689.35    348.61 o 
  -3   7  12    25107.76    25255.43    557.76 o 
  -2   7  12     3542.19     3956.10    339.47 o 
  -1   7  12     1047.02      864.53    227.20 o 
   0   7  12     4929.15     4864.58    295.01 o 
   1   7  12     4885.16     5081.07    391.66 o 
   2   7  12    10565.97    11152.21    648.83 o 
   3   7  12     1422.05     1523.83    483.39 o 
  -9   8  12     6062.32     5947.60    608.01 o 
  -8   8  12      639.25     1017.28    376.28 o 
  -7   8  12     3581.27     3699.35    362.15 o 
  -6   8  12     2895.76     2851.73    272.49 o 
  -5   8  12     5549.28     5574.98    310.07 o 
  -4   8  12     4084.90     4211.24    291.70 o 
  -3   8  12     1415.38     1285.95    389.73 o 
  -2   8  12     7125.37     7397.53    498.90 o 
  -1   8  12     2115.13     1831.67    256.59 o 
   0   8  12     9576.46     9082.29    358.31 o 
   1   8  12    37902.94    37363.00   1009.06 o 
   2   8  12    32034.05    30141.17    999.12 o 
  -8   9  12    22284.98    22083.51    616.78 o 
  -7   9  12     9777.31     9664.34    574.74 o 
  -6   9  12    48601.51    45907.58    854.84 o 
  -5   9  12       60.39      420.90    250.50 o 
  -4   9  12     1365.38     1724.13    286.83 o 
  -3   9  12    18912.87    18499.74    547.06 o 
  -2   9  12       42.11      113.01    315.64 o 
  -1   9  12    30491.97    29420.77    734.54 o 
   0   9  12      101.61      261.74    274.30 o 
   1   9  12    22241.32    22944.08    891.33 o 
  -8  10  12      259.24     1234.69    513.78 o 
  -7  10  12     1711.37     2122.68    379.80 o 
  -6  10  12     9978.43    10234.59    506.93 o 
  -5  10  12     8189.32     7481.43    362.76 o 
  -4  10  12       40.08      372.02    279.52 o 
  -3  10  12     2124.21     2260.01    356.90 o 
  -2  10  12     5635.94     5996.23    430.56 o 
  -1  10  12     3367.69     3892.44    429.52 o 
   0  10  12     8209.96     7453.44    487.94 o 
  -6  11  12    12508.21    11863.93    757.45 o 
  -5  11  12     1290.95     1206.13    291.54 o 
  -4  11  12     8786.94     9556.82    475.98 o 
  -3  11  12     2090.21     2644.02    515.26 o 
  -2  11  12    50103.38    48196.48    891.22 o 
  -1 -17  13     5147.07     5104.86    560.28 o 
   0 -17  13    32570.70    42510.94   1776.22 o 
   1 -17  13     4064.40     4963.30    608.13 o 
   2 -17  13     7356.10     8052.60    664.00 o 
   3 -17  13      104.53      528.51    471.02 o 
   4 -17  13     2305.75     2671.37    462.85 o 
  -2 -16  13     3655.30     5775.37   1681.28 o 
  -1 -16  13     1808.49     2579.13    925.52 o 
   0 -16  13     5323.48     6229.32    613.39 o 
   1 -16  13    20472.11    21748.83   1360.67 o 
   2 -16  13      169.72       72.24    470.49 o 
   3 -16  13     8401.22     8359.08    590.75 o 
   4 -16  13     2597.55     2685.72    479.45 o 
   5 -16  13     2970.36     2930.39    426.55 o 
  -3 -15  13     6684.32     6897.84    750.58 o 
  -2 -15  13    61109.41    60132.12   2993.23 o 
  -1 -15  13    33228.18    34219.44   5726.81 o 
   0 -15  13     7122.74     7511.52    457.25 o 
   1 -15  13     4324.03     4654.68   1343.32 o 
   2 -15  13    10498.49    11599.77    627.40 o 
   3 -15  13      167.69      217.23    430.25 o 
   4 -15  13    23047.21    22000.27    701.45 o 
   5 -15  13    13179.72    11894.98   1279.06 o 
   6 -15  13     4320.56     4150.52    434.63 o 
  -4 -14  13      360.39      784.98    496.01 o 
  -3 -14  13    19720.43    18159.80    907.39 o 
  -2 -14  13     2666.74     3058.36    555.18 o 
  -1 -14  13    29559.21    30213.48   2678.33 o 
   0 -14  13     3694.36     4171.27    372.37 o 
   1 -14  13     3374.62     3668.54    592.95 o 
   2 -14  13     1111.23     1248.59    410.85 o 
   3 -14  13    15324.08    15136.98    595.92 o 
   4 -14  13    24160.01    22096.53    646.99 o 
   5 -14  13     9157.98     8361.09    513.28 o 
   6 -14  13      263.71      108.60    325.02 o 
  -5 -13  13    12158.29    11852.32    721.83 o 
  -4 -13  13     1413.61     1607.93    471.09 o 
  -3 -13  13    17157.00    17285.79    834.33 o 
  -2 -13  13    47904.55    48776.92    767.81 o 
  -1 -13  13     4753.34     4753.73    284.91 o 
   0 -13  13      200.79      410.93    203.78 o 
   1 -13  13     2555.56     2687.87    278.49 o 
   2 -13  13    12012.62    12394.20    556.08 o 
   3 -13  13    25070.55    23370.52    897.95 o 
   4 -13  13     8880.52     8282.21    528.19 o 
   5 -13  13     3405.57     3375.68    349.56 o 
   6 -13  13     2170.70     2041.74    477.68 o 
  -6 -12  13    28182.05    25359.33   2697.53 o 
  -5 -12  13     2873.61     2380.54    664.52 o 
  -4 -12  13    26722.99    23787.93   4108.97 o 
  -3 -12  13       91.89      358.08    324.09 o 
  -2 -12  13    24189.03    23810.59   1539.81 o 
  -1 -12  13     7404.94     7754.46    293.84 o 
   0 -12  13    11913.54    12393.88    309.46 o 
   1 -12  13    12608.33    12367.37    296.93 o 
   2 -12  13    16579.87    16395.26    551.04 o 
   3 -12  13    11848.75    11431.93    591.50 o 
   4 -12  13     2675.08     2178.47    353.83 o 
   5 -12  13       88.99      397.91    277.64 o 
   6 -12  13      285.41      497.49    288.50 o 
   7 -12  13    21439.27    20757.66   1306.56 o 
  -6 -11  13      856.18      908.81    461.86 o 
  -5 -11  13     5783.96     5146.68    562.40 o 
  -4 -11  13      110.98      353.03    321.89 o 
  -3 -11  13    15468.58    15351.40    480.26 o 
  -2 -11  13     5185.92     5117.77    274.19 o 
  -1 -11  13     2104.67     2303.99    190.78 o 
   0 -11  13     3450.93     3697.98    241.50 o 
   1 -11  13    11109.72    11541.97    389.61 o 
   2 -11  13    15542.12    14856.23    324.21 o 
   3 -11  13     3389.48     2745.39    233.73 o 
   4 -11  13     1296.24     1108.88    257.13 o 
   5 -11  13    15299.70    14525.57   1309.94 o 
   6 -11  13     6748.50     6673.10    388.18 o 
   7 -11  13     6786.75     6310.08    582.48 o 
  -7 -10  13     2097.41     2722.08    550.85 o 
  -6 -10  13    10517.97    11168.24    637.60 o 
  -5 -10  13    19582.09    18900.46    574.71 o 
  -4 -10  13     7707.11     8159.27    749.54 o 
  -3 -10  13     6986.31     7191.37    305.35 o 
  -2 -10  13      400.79      467.94    176.47 o 
  -1 -10  13     5839.23     6190.38    334.13 o 
   0 -10  13       82.54      154.36    235.34 o 
   1 -10  13      130.08      145.58    197.19 o 
   2 -10  13     1261.75     1445.74    209.43 o 
   3 -10  13    12420.49    11609.59    373.72 o 
   4 -10  13    19859.45    19159.13    435.06 o 
   5 -10  13      397.42      466.50    190.26 o 
   6 -10  13    31431.58    30389.22    612.33 o 
   7 -10  13     1205.83     1156.50    413.34 o 
  -7  -9  13     3481.02     4358.28    550.43 o 
  -6  -9  13     7768.86     8209.19    580.08 o 
  -5  -9  13    26768.75    26389.26    873.31 o 
  -4  -9  13     8570.01     8746.26    315.31 o 
  -3  -9  13     3736.87     4000.15    284.94 o 
  -2  -9  13    11683.25    11696.27    297.96 o 
  -1  -9  13     4992.83     4932.99    244.60 o 
   0  -9  13    26848.35    26767.95    863.36 o 
   1  -9  13      337.05      207.35    188.74 o 
   2  -9  13     5634.01     5554.91    295.18 o 
   3  -9  13       81.57      284.27    184.58 o 
   4  -9  13     7630.98     7793.72    257.31 o 
   5  -9  13    63338.91    60862.69   1193.29 o 
   6  -9  13     2931.23     3769.70    580.76 o 
  -8  -8  13      171.51      948.19    504.14 o 
  -7  -8  13     4103.65     4296.87    511.42 o 
  -6  -8  13     1791.60     2017.13    348.36 o 
  -5  -8  13     1557.65     1894.36    322.40 o 
  -4  -8  13    14403.98    14215.03    371.10 o 
  -3  -8  13    36575.48    35439.77    509.87 o 
  -2  -8  13    26541.37    26510.42    499.50 o 
  -1  -8  13     1665.43     1803.05    203.34 o 
   0  -8  13      194.90      311.81    182.20 o 
   1  -8  13    42368.90    41843.31    600.92 o 
   2  -8  13       64.15      183.90    188.54 o 
   3  -8  13    23940.48    23830.50    438.63 o 
   4  -8  13    34949.74    34813.14    586.34 o 
   5  -8  13    19978.84    19171.55    478.27 o 
   6  -8  13    17561.91    16412.48    834.08 o 
   7  -8  13     2762.49     2691.27    599.08 o 
  -8  -7  13     4541.54     4637.81    697.52 o 
  -7  -7  13     8345.19     8714.13    531.97 o 
  -6  -7  13     4424.00     4871.91    362.30 o 
  -5  -7  13    16332.94    16144.26    636.73 o 
  -4  -7  13    33382.52    34231.37    983.26 o 
  -3  -7  13      343.80      832.98    251.70 o 
  -2  -7  13    24072.86    23910.49    335.46 o 
  -1  -7  13    19225.85    19205.68    315.79 o 
   0  -7  13     4961.83     5156.07    323.44 o 
   1  -7  13     6270.26     6496.27    316.01 o 
   2  -7  13    30118.28    31052.57    791.38 o 
   3  -7  13    17379.41    17670.73    390.52 o 
   4  -7  13    13844.75    14289.58    340.09 o 
   5  -7  13    11151.75    11535.25    652.40 o 
   6  -7  13    12023.43    11337.41    355.26 o 
   7  -7  13     5485.02     5378.84    442.79 o 
  -8  -6  13     4011.83     3791.04    457.01 o 
  -7  -6  13    13321.05    12443.07    570.66 o 
  -6  -6  13     7542.33     7962.20    376.70 o 
  -5  -6  13    26391.77    26260.00    594.47 o 
  -4  -6  13    33301.48    32349.45    785.43 o 
  -3  -6  13    35311.48    33972.41    468.11 o 
  -2  -6  13     7723.73     8058.76    213.79 o 
  -1  -6  13     1052.49     1071.66    171.03 o 
   0  -6  13     7478.95     8448.88    384.94 o 
   1  -6  13    72945.77    71629.75   1952.08 o 
   2  -6  13    53781.64    53101.50    691.67 o 
   3  -6  13    35138.85    34731.16    490.01 o 
   4  -6  13     6721.16     6756.10    275.73 o 
   5  -6  13    27917.78    26638.64    452.13 o 
   6  -6  13       29.77      298.35    228.99 o 
   7  -6  13      301.05      335.02    248.92 o 
  -9  -5  13     5172.05     4722.69    524.91 o 
  -8  -5  13       17.68       51.56    388.08 o 
  -7  -5  13    30653.31    32658.19    835.31 o 
  -6  -5  13     4552.47     4160.84    414.67 o 
  -5  -5  13    46908.94    45798.43   1236.65 o 
  -4  -5  13     5837.23     5240.14    269.96 o 
  -3  -5  13    13998.63    13771.84    351.63 o 
  -2  -5  13    37177.29    37427.74    355.02 o 
  -1  -5  13    55269.21    54382.95    813.13 o 
   0  -5  13    33695.85    36052.85   1055.92 o 
   1  -5  13     1466.20     1330.62    293.34 o 
   2  -5  13    22306.63    22733.25    647.18 o 
   3  -5  13      931.36     1025.00    184.52 o 
   4  -5  13     8811.80     8657.12    298.13 o 
   5  -5  13     2967.42     3114.35    253.49 o 
   6  -5  13    38925.57    37676.74    671.45 o 
   7  -5  13     5511.77     5782.76    331.69 o 
  -9  -4  13     1256.35     1151.35    441.06 o 
  -8  -4  13      269.82      421.01    294.67 o 
  -7  -4  13     3577.69     3639.33   1000.85 o 
  -6  -4  13    14754.74    14530.30    378.00 o 
  -5  -4  13     3773.64     3989.07    401.51 o 
  -4  -4  13    48803.52    48638.68   1466.20 o 
  -3  -4  13     1586.19     1886.86    236.53 o 
  -2  -4  13      686.50      652.87    225.14 o 
  -1  -4  13    20364.29    20880.61    719.15 o 
   0  -4  13    12747.90    13364.74    408.34 o 
   1  -4  13    59666.73    59600.25    970.63 o 
   2  -4  13    25627.76    27339.71    882.03 o 
   3  -4  13      575.28      815.99    211.93 o 
   4  -4  13     1562.98     1783.85    222.77 o 
   5  -4  13     4210.83     4427.20    273.25 o 
   6  -4  13     1456.63     1698.03    264.45 o 
   7  -4  13      948.37     1429.98    290.47 o 
  -9  -3  13     6047.78     5809.26    858.79 o 
  -8  -3  13    49083.93    51212.37   1841.43 o 
  -7  -3  13    24392.91    23714.30    613.66 o 
  -6  -3  13    21005.84    19664.42    370.48 o 
  -5  -3  13    44496.38    41657.26    778.75 o 
  -4  -3  13     2557.70     3137.71    299.33 o 
  -3  -3  13    34469.83    31765.08    581.76 o 
  -2  -3  13      767.36     1075.86    193.14 o 
  -1  -3  13     4616.42     4937.88    264.22 o 
   0  -3  13    16395.26    16063.61    359.60 o 
   1  -3  13     5330.34     5719.64    279.66 o 
   2  -3  13    74094.80    71944.08    661.76 o 
   3  -3  13    45602.11    48227.86   1177.20 o 
   4  -3  13     3083.37     3613.97    468.96 o 
   5  -3  13     1928.25     2059.05    260.11 o 
   6  -3  13       23.53      152.59    243.75 o 
  -9  -2  13     3585.09     4326.89    428.09 o 
  -8  -2  13    22972.03    22481.13    636.24 o 
  -7  -2  13     1350.80     1367.09    356.61 o 
  -6  -2  13     7612.26     6860.49    283.28 o 
  -5  -2  13      755.63     1138.22    233.06 o 
  -4  -2  13    26626.43    25498.40    770.11 o 
  -3  -2  13    20828.26    20173.67    687.68 o 
  -2  -2  13     4333.68     4886.37    238.48 o 
  -1  -2  13     2243.40     2301.85    226.56 o 
   0  -2  13    16990.01    16360.72    583.63 o 
   1  -2  13      523.78      810.92    214.80 o 
   2  -2  13     2521.58     2852.56    231.73 o 
   3  -2  13      355.65      636.40    226.35 o 
   4  -2  13    12843.82    13386.88    634.42 o 
   5  -2  13      266.57      336.19    249.18 o 
   6  -2  13      425.15      460.56    264.80 o 
 -10  -1  13     1211.31     1506.59    380.22 o 
  -9  -1  13    18858.69    18496.21    629.36 o 
  -8  -1  13    39955.55    37954.40   2474.11 o 
  -7  -1  13     3907.16     4016.80    373.28 o 
  -6  -1  13      887.03      921.55    304.69 o 
  -5  -1  13      474.67      368.07    284.44 o 
  -4  -1  13     2731.54     2572.97    304.63 o 
  -3  -1  13      296.09      383.07    207.13 o 
  -2  -1  13      465.42      693.46    178.27 o 
  -1  -1  13    32569.61    32853.07    770.24 o 
   0  -1  13     8415.40     9541.34    468.55 o 
   1  -1  13      477.51      669.11    197.35 o 
   2  -1  13     1996.57     2205.49    215.50 o 
   3  -1  13    29946.04    30931.51    574.07 o 
   4  -1  13     4038.32     3977.36    278.28 o 
   5  -1  13     9144.98     8667.93    488.59 o 
   6  -1  13    31705.95    32038.37    571.56 o 
 -10   0  13     3196.93     3797.13    429.74 o 
  -9   0  13    10859.29    12128.04    687.52 o 
  -8   0  13    12603.87    12542.89    990.37 o 
  -7   0  13     3058.69     3168.46    344.79 o 
  -6   0  13    10933.75    10722.74    326.27 o 
  -5   0  13    30212.63    28900.92    463.60 o 
  -4   0  13     1585.33     1643.95    254.79 o 
  -3   0  13       87.11      258.86    174.79 o 
  -2   0  13     7703.91     7500.84    355.26 o 
  -1   0  13    10178.12     9755.40    231.75 o 
   0   0  13    50142.61    52340.43    768.24 o 
   1   0  13    10799.62    10785.28    307.91 o 
   2   0  13       52.91      237.13    192.54 o 
   3   0  13     5604.32     5591.56    353.05 o 
   4   0  13     4296.42     4419.41    277.08 o 
   5   0  13     1661.04     1486.87    293.56 o 
   6   0  13    15943.12    16148.98    477.88 o 
 -10   1  13     5132.74     5886.08    665.29 o 
  -9   1  13      227.86      298.15    361.64 o 
  -8   1  13    10565.27    10433.43    364.04 o 
  -7   1  13     2558.56     2535.37    274.27 o 
  -6   1  13    26246.77    26118.95    450.40 o 
  -5   1  13     2486.65     2518.58    272.44 o 
  -4   1  13     4570.01     4616.78    284.96 o 
  -3   1  13       68.21      249.38    192.77 o 
  -2   1  13     2542.22     2392.83    283.48 o 
  -1   1  13     6875.04     6632.98    354.72 o 
   0   1  13    23172.47    23739.25    442.04 o 
   1   1  13    15661.90    16715.93    355.49 o 
   2   1  13    43218.11    43369.05    921.76 o 
   3   1  13      784.39      817.56    221.99 o 
   4   1  13    25029.02    25301.65    497.40 o 
   5   1  13     2136.67     2197.28    298.13 o 
 -10   2  13     4079.25     4221.65    488.97 o 
  -9   2  13     9926.78    10419.21    510.57 o 
  -8   2  13    10836.56    10617.66    398.43 o 
  -7   2  13     1644.36     1418.88    249.48 o 
  -6   2  13    34389.26    33386.05    492.11 o 
  -5   2  13     6874.37     7012.88    407.06 o 
  -4   2  13    13457.21    13832.42    373.14 o 
  -3   2  13    10530.39    10995.25    533.73 o 
  -2   2  13    25396.87    25017.83    516.83 o 
  -1   2  13    23896.42    24331.91    366.79 o 
   0   2  13     9041.74     9749.44    281.53 o 
   1   2  13     1094.67     1243.65    242.12 o 
   2   2  13      357.97      541.61    233.56 o 
   3   2  13    33163.76    33824.72    539.19 o 
   4   2  13     4588.26     4638.18    368.16 o 
   5   2  13    17920.39    18768.59    569.54 o 
 -10   3  13     1257.31     1495.61    332.48 o 
  -9   3  13     1638.91     1883.75    336.24 o 
  -8   3  13     2613.00     2494.78    300.09 o 
  -7   3  13    14044.49    14774.29    397.79 o 
  -6   3  13      298.93      588.69    310.00 o 
  -5   3  13     8648.01     8523.02    430.51 o 
  -4   3  13     3132.70     2842.56    254.35 o 
  -3   3  13      402.66      522.93    226.09 o 
  -2   3  13    53141.88    53262.43    752.51 o 
  -1   3  13    37115.77    38259.76    608.90 o 
   0   3  13    10924.86    11503.14    305.53 o 
   1   3  13    18723.62    18766.85    965.83 o 
   2   3  13    18381.11    19007.75    501.63 o 
   3   3  13     7646.20     8372.62    403.64 o 
   4   3  13    16541.50    16232.72    458.35 o 
  -9   4  13    24568.28    24884.85    927.34 o 
  -8   4  13    14699.70    14744.57    566.71 o 
  -7   4  13     3041.32     3329.96    362.86 o 
  -6   4  13    62874.93    58201.34   1490.65 o 
  -5   4  13     2042.81     2074.45    247.20 o 
  -4   4  13    12988.81    12251.86    693.41 o 
  -3   4  13      219.37      254.93    212.58 o 
  -2   4  13    19798.21    19549.21    506.16 o 
  -1   4  13    69767.20    73136.82   2041.08 o 
   0   4  13      879.00      996.57    210.07 o 
   1   4  13    31567.88    33073.91   1061.01 o 
   2   4  13    31449.65    31612.43   1014.57 o 
   3   4  13      387.07      670.01    275.54 o 
   4   4  13     4232.00     4304.50    346.14 o 
  -9   5  13    20847.24    21167.42    675.80 o 
  -8   5  13     2040.93     2626.49    377.61 o 
  -7   5  13      423.48      656.61    345.04 o 
  -6   5  13      355.07      293.11    352.78 o 
  -5   5  13    28510.70    27903.05    631.00 o 
  -4   5  13     2776.09     3111.34    281.08 o 
  -3   5  13     7577.71     7538.22    379.25 o 
  -2   5  13     7735.93     7632.24    386.82 o 
  -1   5  13    11198.40    11358.81    310.28 o 
   0   5  13     4828.40     4938.64    266.97 o 
   1   5  13      143.33      496.16    235.74 o 
   2   5  13    17003.70    17133.79    843.26 o 
   3   5  13     6406.41     6040.47    372.56 o 
  -9   6  13    27105.08    28763.33    931.17 o 
  -8   6  13     3598.52     4064.02    438.08 o 
  -7   6  13     2709.61     2703.69    376.36 o 
  -6   6  13     4977.30     4871.63    308.23 o 
  -5   6  13     9336.48     8667.25    396.19 o 
  -4   6  13    31660.99    30073.97    511.07 o 
  -3   6  13     1430.07     1873.48    445.62 o 
  -2   6  13    82697.62    82321.51    937.78 o 
  -1   6  13     3586.12     3684.10    340.97 o 
   0   6  13      312.24      439.31    227.37 o 
   1   6  13      184.96      317.35    299.34 o 
   2   6  13     7802.94     7481.45    435.34 o 
  -9   7  13    32584.00    33929.47   1000.83 o 
  -8   7  13     9124.04     8461.76    521.77 o 
  -7   7  13     3058.91     2637.46    385.42 o 
  -6   7  13     6150.19     5908.22    447.77 o 
  -5   7  13    12681.58    12445.60    389.55 o 
  -4   7  13     2367.11     2600.58    285.16 o 
  -3   7  13     1499.73     1284.25    319.86 o 
  -2   7  13     9138.87     8906.88    425.89 o 
  -1   7  13    28764.99    28877.15    642.78 o 
   0   7  13     1794.09     2063.69    257.22 o 
   1   7  13       69.48      243.98    335.21 o 
   2   7  13     1042.53     1214.64    378.59 o 
  -8   8  13      392.48      513.22    399.64 o 
  -7   8  13       59.07      226.91    380.88 o 
  -6   8  13     2088.63     2076.89    297.42 o 
  -5   8  13    18629.57    18503.04    445.87 o 
  -4   8  13     4125.10     4165.49    313.80 o 
  -3   8  13       24.68      123.31    320.76 o 
  -2   8  13     2680.62     2766.35    372.26 o 
  -1   8  13      753.22      330.12    349.43 o 
   0   8  13       42.29      700.47    374.90 o 
   1   8  13    12823.41    12903.76    576.83 o 
  -7   9  13     2330.28     2072.00    676.55 o 
  -6   9  13       67.70      524.41    262.15 o 
  -5   9  13    54003.03    51246.81    697.95 o 
  -4   9  13     4574.60     4474.61    329.16 o 
  -3   9  13      885.82      951.13    339.71 o 
  -2   9  13    11121.28    10742.52    607.47 o 
  -1   9  13     6588.14     6290.02    461.12 o 
   0   9  13      870.52      963.91    610.31 o 
  -6  10  13      318.48      846.37    409.17 o 
  -5  10  13        9.92      406.79    280.01 o 
  -4  10  13       12.69      934.86    301.03 o 
  -3  10  13     6354.97     6937.98    675.00 o 
  -2  10  13     6115.14     6539.22    483.34 o 
   0 -17  14      923.66     1307.93   1005.06 o 
   1 -17  14    16031.69    18308.05   1092.64 o 
   2 -17  14       82.25       91.13    514.45 o 
   3 -17  14     5110.94     5329.16    574.15 o 
  -2 -16  14    14516.45    15624.00   1753.36 o 
  -1 -16  14    12134.94    12852.63   1982.02 o 
   0 -16  14     1505.12     2061.74    553.44 o 
   1 -16  14      219.54      378.16    637.59 o 
   2 -16  14      763.96     1034.64    480.22 o 
   3 -16  14     2737.03     2113.93    473.99 o 
   4 -16  14     3826.18     4142.49    755.44 o 
  -3 -15  14    10831.91     9689.33    759.18 o 
  -2 -15  14     3251.57     4713.26   1720.70 o 
  -1 -15  14     5867.81     6587.37   1276.91 o 
   0 -15  14     5187.80     5583.57    389.72 o 
   1 -15  14      919.19     1482.78    478.23 o 
   2 -15  14     2369.87     2260.03    481.88 o 
   3 -15  14    18975.26    18146.06   1581.74 o 
   4 -15  14    35431.93    32345.15    793.73 o 
   5 -15  14     2396.22     2707.92    397.30 o 
  -4 -14  14    16357.40    14693.23   5563.94 o 
  -3 -14  14     9578.47     9285.67    692.28 o 
  -2 -14  14     1491.61     1882.52    489.52 o 
  -1 -14  14     1616.87     1837.35    361.19 o 
   0 -14  14     3956.94     4279.98    730.50 o 
   1 -14  14      136.08      183.21    414.23 o 
   2 -14  14    45354.95    45468.45   2152.47 o 
   3 -14  14       16.21       45.37    402.48 o 
   4 -14  14     4269.48     4027.64    407.26 o 
   5 -14  14    13869.43    12227.10    511.10 o 
  -5 -13  14     6491.06     6071.04    637.76 o 
  -4 -13  14     5490.42     5834.95   1633.63 o 
  -3 -13  14    18208.30    17704.99    872.50 o 
  -2 -13  14    18312.77    18877.48    747.77 o 
  -1 -13  14      157.48      483.17    235.43 o 
   0 -13  14      728.73      996.73    216.11 o 
   1 -13  14    27735.60    26654.08   1389.96 o 
   2 -13  14    15317.81    15633.82   1022.18 o 
   3 -13  14    55908.27    52326.95    919.69 o 
   4 -13  14     6748.64     6330.05    440.45 o 
   5 -13  14     2406.49     2723.49    342.52 o 
   6 -13  14     3467.86     3640.54    368.60 o 
  -5 -12  14     5123.50     4229.95   1446.41 o 
  -4 -12  14     7839.68     8124.38    456.82 o 
  -3 -12  14     5246.73     5359.05    391.30 o 
  -2 -12  14    11103.80    11555.42    931.31 o 
  -1 -12  14    19261.38    19142.78    655.70 o 
   0 -12  14    14898.21    15335.27    337.43 o 
   1 -12  14      360.21      462.04    248.08 o 
   2 -12  14    22352.86    23209.75    625.16 o 
   3 -12  14     6899.51     6262.40    438.40 o 
   4 -12  14    10910.19    10279.58    474.16 o 
   5 -12  14       58.06      164.76    282.34 o 
   6 -12  14    30317.87    28429.26    799.71 o 
  -6 -11  14    34102.32    33631.70    932.24 o 
  -5 -11  14     5675.17     5157.85   1070.38 o 
  -4 -11  14     6724.50     7158.45    421.97 o 
  -3 -11  14     6025.93     6163.23    456.22 o 
  -2 -11  14    20896.74    20646.54    783.97 o 
  -1 -11  14    11360.49    11289.21    436.47 o 
   0 -11  14     1753.80     2094.28    229.96 o 
   1 -11  14    37052.18    36877.66    966.13 o 
   2 -11  14    47878.83    43385.37    977.56 o 
   3 -11  14    12446.79    10714.48    396.63 o 
   4 -11  14     1158.84     1024.34    247.32 o 
   5 -11  14     2573.75     2727.93    341.69 o 
   6 -11  14     1702.12     2324.69    475.83 o 
  -7 -10  14    35655.56    35461.18   1574.07 o 
  -6 -10  14    22046.84    21326.63    753.64 o 
  -5 -10  14    40634.80    41828.57    812.53 o 
  -4 -10  14    15326.17    15322.30    471.73 o 
  -3 -10  14     3423.06     3220.83    245.70 o 
  -2 -10  14     4834.14     4944.46    379.89 o 
  -1 -10  14        2.34      265.89    195.83 o 
   0 -10  14    37155.12    36617.84    631.54 o 
   1 -10  14     1346.50     1454.65    214.64 o 
   2 -10  14    10163.43     9092.02    296.38 o 
   3 -10  14    16661.94    14720.99    839.58 o 
   4 -10  14        6.19      105.60    252.62 o 
   5 -10  14       96.65      230.61    189.50 o 
   6 -10  14    23248.72    22279.89    595.00 o 
  -7  -9  14     3491.59     3682.30    543.35 o 
  -6  -9  14      696.21     1293.25    350.50 o 
  -5  -9  14     2477.94     2747.15    367.04 o 
  -4  -9  14    13993.11    14081.72    341.67 o 
  -3  -9  14     3212.21     3473.21    279.00 o 
  -2  -9  14    31533.85    31364.85    984.29 o 
  -1  -9  14     4934.37     4922.60    247.78 o 
   0  -9  14       62.95      188.01    190.88 o 
   1  -9  14     4182.67     3990.19    238.86 o 
   2  -9  14     5889.49     5976.72    306.70 o 
   3  -9  14     2815.09     2705.08    225.44 o 
   4  -9  14     5589.84     5411.75    245.17 o 
   5  -9  14       13.68      378.16    265.62 o 
   6  -9  14      345.35      771.29    486.90 o 
  -7  -8  14     7599.74     8290.94    535.33 o 
  -6  -8  14    16830.60    16608.12    614.44 o 
  -5  -8  14     3355.26     3508.83    416.25 o 
  -4  -8  14    16521.44    17351.63    776.97 o 
  -3  -8  14     6476.10     6573.16    301.41 o 
  -2  -8  14     7131.06     7057.82    379.12 o 
  -1  -8  14    65383.54    64115.26    553.00 o 
   0  -8  14      551.98      661.89    195.48 o 
   1  -8  14      193.53      384.93    194.89 o 
   2  -8  14       50.14      255.12    189.94 o 
   3  -8  14    30269.96    29847.66    492.70 o 
   4  -8  14    15313.33    14988.70    365.88 o 
   5  -8  14     2241.46     2232.62    295.26 o 
   6  -8  14     4196.26     4114.65    331.85 o 
  -8  -7  14     5734.59     5692.98    570.15 o 
  -7  -7  14    17852.83    19169.77    720.41 o 
  -6  -7  14    22671.73    23048.49    625.27 o 
  -5  -7  14     5373.01     5751.55    277.06 o 
  -4  -7  14     1871.20     2060.30    243.51 o 
  -3  -7  14       31.20      693.76    239.58 o 
  -2  -7  14     6218.16     6182.39    217.55 o 
  -1  -7  14    16868.72    16483.73    316.14 o 
   0  -7  14     3134.17     3134.97    220.73 o 
   1  -7  14    15347.51    15313.60    449.10 o 
   2  -7  14     2295.57     2613.05    284.77 o 
   3  -7  14      474.04      465.80    238.19 o 
   4  -7  14    28689.55    27162.36    829.83 o 
   5  -7  14     8267.33     7879.64    373.98 o 
   6  -7  14     5626.90     5369.70    297.98 o 
  -8  -6  14     1987.28     2015.67    461.06 o 
  -7  -6  14      880.66     1144.85    300.20 o 
  -6  -6  14     3198.40     3483.89    423.77 o 
  -5  -6  14     4230.99     4311.34    350.27 o 
  -4  -6  14        0.33      388.38    211.49 o 
  -3  -6  14      773.66     1201.17    246.65 o 
  -2  -6  14     7419.27     7542.00    223.78 o 
  -1  -6  14     5100.61     5314.38    330.82 o 
   0  -6  14    58088.95    59977.21    728.87 o 
   1  -6  14    13912.86    14303.57    412.37 o 
   2  -6  14    32477.65    32290.64    518.51 o 
   3  -6  14     3837.84     3666.12    254.05 o 
   4  -6  14       46.79      330.76    253.38 o 
   5  -6  14     1187.71     1176.92    236.85 o 
   6  -6  14     3859.28     4049.84    289.30 o 
  -8  -5  14     8997.62     8769.01    576.80 o 
  -7  -5  14     7739.41     7799.22    707.04 o 
  -6  -5  14      212.39      588.85    384.82 o 
  -5  -5  14     2564.96     2497.21    237.76 o 
  -4  -5  14    18922.11    18780.22    570.26 o 
  -3  -5  14    19549.86    18959.67    397.88 o 
  -2  -5  14    27645.92    26914.09    325.58 o 
  -1  -5  14        4.07      279.63    285.08 o 
   0  -5  14     6092.65     5906.75    361.02 o 
   1  -5  14    15702.19    15549.11    636.93 o 
   2  -5  14     8316.39     8287.25    432.04 o 
   3  -5  14    28761.16    29111.57    460.58 o 
   4  -5  14     6984.81     7655.02    357.75 o 
   5  -5  14    30302.47    30468.55    767.93 o 
   6  -5  14     4708.15     4734.05    314.20 o 
  -9  -4  14    15191.67    15846.68   1489.45 o 
  -8  -4  14     1150.69     1495.36    344.09 o 
  -7  -4  14     2720.28     2498.88    643.50 o 
  -6  -4  14    10616.12     9811.44    318.64 o 
  -5  -4  14    10428.88     9942.25    382.69 o 
  -4  -4  14     2840.75     2718.81    250.41 o 
  -3  -4  14     5768.43     6002.84    396.75 o 
  -2  -4  14    13263.01    13807.97    360.30 o 
  -1  -4  14    18845.31    19453.26    359.00 o 
   0  -4  14    50004.91    50481.27    874.16 o 
   1  -4  14    62048.60    62547.75    848.23 o 
   2  -4  14    11436.09    11243.37    321.61 o 
   3  -4  14     7382.08     7642.79    297.28 o 
   4  -4  14    24961.70    25386.16    520.45 o 
   5  -4  14     6875.31     7138.23    317.19 o 
   6  -4  14    16430.08    17869.55    458.00 o 
  -9  -3  14     6381.07     6331.49    911.03 o 
  -8  -3  14    41861.94    39888.16   2921.02 o 
  -7  -3  14      898.71     1738.86    469.22 o 
  -6  -3  14    20084.20    19935.80    391.04 o 
  -5  -3  14    16212.56    15596.41    355.70 o 
  -4  -3  14     1464.26     1618.24    236.86 o 
  -3  -3  14    31887.64    30284.64    481.60 o 
  -2  -3  14      304.05      320.92    211.96 o 
  -1  -3  14    37092.87    37121.10    778.63 o 
   0  -3  14     4281.07     4419.74    341.96 o 
   1  -3  14    13581.28    15609.92    658.39 o 
   2  -3  14    12830.77    13643.51    372.68 o 
   3  -3  14    23319.27    22879.50    546.53 o 
   4  -3  14     1419.56     1257.73    258.14 o 
   5  -3  14    24396.50    24713.62    483.72 o 
   6  -3  14     8792.14     9461.86    374.33 o 
  -9  -2  14     1298.44     2180.15    374.57 o 
  -8  -2  14      628.55      955.45    390.23 o 
  -7  -2  14     1010.00      934.60    503.29 o 
  -6  -2  14       48.71      362.44    222.58 o 
  -5  -2  14    42365.98    41095.64   1023.43 o 
  -4  -2  14      808.40     1302.27    242.00 o 
  -3  -2  14     7986.59     7956.77    299.35 o 
  -2  -2  14    26654.68    26400.05    418.09 o 
  -1  -2  14     7432.55     7109.45    297.70 o 
   0  -2  14    26589.53    27006.78    549.78 o 
   1  -2  14    21442.84    23383.98    803.37 o 
   2  -2  14    12441.14    13301.37    342.60 o 
   3  -2  14      284.38      242.70    214.05 o 
   4  -2  14     7743.31     7869.07    322.90 o 
   5  -2  14    21053.20    20962.14    584.06 o 
   6  -2  14    13467.80    13954.93    428.38 o 
  -9  -1  14    67012.77    64850.29   6251.98 o 
  -8  -1  14    11789.31    11831.70    533.77 o 
  -7  -1  14     2603.47     1910.91    480.46 o 
  -6  -1  14     7585.48     7672.96    305.22 o 
  -5  -1  14     1865.09     2197.89    323.75 o 
  -4  -1  14    55653.41    51298.58   1022.50 o 
  -3  -1  14    18785.94    18458.31    627.11 o 
  -2  -1  14    70302.13    68169.50   1420.05 o 
  -1  -1  14      343.03      503.37    159.40 o 
   0  -1  14     9012.28     9547.46    399.48 o 
   1  -1  14    19576.32    21115.26    391.41 o 
   2  -1  14    35784.13    35344.20   1103.57 o 
   3  -1  14     7038.84     7533.57    316.98 o 
   4  -1  14       63.72      133.51    228.04 o 
   5  -1  14     5294.49     5526.10    322.16 o 
  -9   0  14    14158.87    14236.60    859.33 o 
  -8   0  14    14931.95    14307.76    536.40 o 
  -7   0  14     9842.86     9882.93    452.03 o 
  -6   0  14     2153.34     2008.22    324.35 o 
  -5   0  14    14229.39    13508.31    437.03 o 
  -4   0  14      900.90      984.79    291.74 o 
  -3   0  14     1966.79     2073.89    231.29 o 
  -2   0  14     3880.75     3913.14    274.12 o 
  -1   0  14    40254.85    43153.25   2589.46 o 
   0   0  14     5166.71     5512.00    248.19 o 
   1   0  14     2605.36     2658.75    232.56 o 
   2   0  14     7167.87     7185.51    288.74 o 
   3   0  14     1288.88     1524.17    252.79 o 
   4   0  14      238.19      271.39    245.43 o 
   5   0  14     1936.04     2172.25    296.18 o 
  -9   1  14    24385.05    25776.67   2377.44 o 
  -8   1  14     3987.90     3923.84    396.08 o 
  -7   1  14      749.72     1064.39    268.62 o 
  -6   1  14      643.24      753.09    256.50 o 
  -5   1  14    26123.70    25660.39    875.24 o 
  -4   1  14    28199.42    27332.35    497.05 o 
  -3   1  14     9412.95     8771.84    262.27 o 
  -2   1  14    15182.82    15247.45    417.76 o 
  -1   1  14    29427.71    24748.11   2961.33 o 
   0   1  14      208.54      237.24    195.02 o 
   1   1  14       30.53      273.48    197.19 o 
   2   1  14    12692.25    13137.05    576.89 o 
   3   1  14     5143.11     5479.04    311.16 o 
   4   1  14     5747.12     5800.94    346.68 o 
  -9   2  14       19.17      258.14    374.66 o 
  -8   2  14     2802.77     2995.68    316.46 o 
  -7   2  14     5954.53     6452.12    342.96 o 
  -6   2  14     4060.69     4198.05    327.64 o 
  -5   2  14    20990.29    20649.64    419.68 o 
  -4   2  14    11039.35    10961.48    375.89 o 
  -3   2  14     7017.25     7455.99    316.51 o 
  -2   2  14      944.67     1100.60    298.65 o 
  -1   2  14    35144.12    36081.34    613.30 o 
   0   2  14      150.87      391.21    222.73 o 
   1   2  14      185.95      457.00    234.28 o 
   2   2  14    19425.64    19844.59    434.85 o 
   3   2  14     1798.59     1975.47    291.09 o 
   4   2  14     1880.66     1715.88    284.38 o 
  -9   3  14     4445.62     4482.72    376.85 o 
  -8   3  14     4165.51     4028.07    312.36 o 
  -7   3  14      121.72      304.42    256.21 o 
  -6   3  14     1441.01     1400.51    333.53 o 
  -5   3  14     4843.61     4907.84    303.50 o 
  -4   3  14     4076.22     4352.88    295.00 o 
  -3   3  14     3367.96     3476.34    266.82 o 
  -2   3  14    15063.11    15396.12    691.21 o 
  -1   3  14     3901.28     4002.70    336.20 o 
   0   3  14     1602.03     2000.21    218.09 o 
   1   3  14     3477.47     3861.12    302.42 o 
   2   3  14     7670.46     8277.97    350.89 o 
   3   3  14    19088.50    19906.69    727.87 o 
  -9   4  14     9258.42     9211.52    517.91 o 
  -8   4  14    18727.20    18287.95    474.34 o 
  -7   4  14     2151.29     2352.31    349.12 o 
  -6   4  14     2318.30     2451.15    356.10 o 
  -5   4  14     7912.06     8141.97    343.18 o 
  -4   4  14    26453.89    27267.01    567.30 o 
  -3   4  14     5695.77     5789.37    305.99 o 
  -2   4  14    13807.77    14229.00    456.39 o 
  -1   4  14     3226.02     3421.68    340.10 o 
   0   4  14     1170.28     1632.29    228.56 o 
   1   4  14     5489.70     6145.95    365.51 o 
   2   4  14    40421.29    41346.13   1127.55 o 
   3   4  14     4062.72     4136.90    362.33 o 
  -9   5  14     1776.97     1791.85    370.64 o 
  -8   5  14     3086.58     3109.05    428.06 o 
  -7   5  14       81.51      414.95    372.98 o 
  -6   5  14    20751.51    19840.40    611.97 o 
  -5   5  14      271.29      337.64    249.52 o 
  -4   5  14       71.91      171.66    248.75 o 
  -3   5  14     8967.61     8893.74    403.89 o 
  -2   5  14    27172.34    26819.13    724.28 o 
  -1   5  14     8179.98     8243.12    408.82 o 
   0   5  14     6793.02     7212.04    298.06 o 
   1   5  14     7674.27     8525.63    396.99 o 
   2   5  14     8102.70     8531.17    468.53 o 
  -8   6  14     7605.30     7721.01    512.65 o 
  -7   6  14     8574.43     8282.30    500.47 o 
  -6   6  14     3136.25     2853.08    303.64 o 
  -5   6  14    50188.32    49363.30    656.21 o 
  -4   6  14     1611.78     1747.33    284.78 o 
  -3   6  14    18241.99    18936.42    522.29 o 
  -2   6  14     9404.98     9623.94    453.43 o 
  -1   6  14    14499.77    14074.91    680.76 o 
   0   6  14    19311.63    19876.19    573.53 o 
   1   6  14     9537.95    10368.43    483.58 o 
  -8   7  14     2932.92     2672.25    443.07 o 
  -7   7  14     1119.73     1063.42    397.17 o 
  -6   7  14     5715.69     5088.15    342.86 o 
  -5   7  14     1399.45     1525.56    300.03 o 
  -4   7  14     2509.19     2667.61    303.08 o 
  -3   7  14     1178.68      963.08    312.83 o 
  -2   7  14    36094.86    35632.25   1010.05 o 
  -1   7  14    16160.05    16343.60    542.69 o 
   0   7  14      346.50      592.56    360.62 o 
   1   7  14     4297.57     4676.83    394.33 o 
  -7   8  14     5984.91     5991.46    483.38 o 
  -6   8  14    41537.55    40565.30    845.97 o 
  -5   8  14    42828.20    42493.40    934.20 o 
  -4   8  14      171.05      314.50    269.88 o 
  -3   8  14    17163.14    16662.19    965.63 o 
  -2   8  14      971.34      988.73    475.75 o 
  -1   8  14     6673.53     6854.42    460.73 o 
  -6   9  14    20292.37    20042.37    704.73 o 
  -5   9  14      101.95      197.65    297.12 o 
  -4   9  14     4438.06     4527.62    361.06 o 
  -3   9  14      997.40     1044.75    362.15 o 
  -2   9  14    33601.08    34178.27    764.86 o 
  -1 -16  15    18425.32    19270.22   4084.96 o 
   0 -16  15     9111.05    10495.10   1546.66 o 
   1 -16  15    13371.26    14216.32   1456.33 o 
   2 -16  15     1647.12     1471.56    502.73 o 
   3 -16  15      499.52      301.81    538.25 o 
  -2 -15  15      166.72      619.44   1053.19 o 
  -1 -15  15     5156.09     6525.47   2106.20 o 
   0 -15  15     8503.42     9880.95   1198.08 o 
   1 -15  15       77.23      191.83    436.80 o 
   2 -15  15      377.84      404.77    418.89 o 
   3 -15  15    38702.21    35805.98    875.23 o 
   4 -15  15     5392.72     5994.21    494.48 o 
  -3 -14  15    14079.67    13876.04    550.89 o 
  -2 -14  15    11246.63    10755.12    698.89 o 
  -1 -14  15      243.22     1503.19   1829.34 o 
   0 -14  15     3133.70     3292.17    342.34 o 
   1 -14  15     1689.56     1909.56    454.38 o 
   2 -14  15     1168.68     1259.88    408.73 o 
   3 -14  15        1.78      336.33    629.64 o 
   4 -14  15     3463.52     3569.74    419.06 o 
   5 -14  15      989.19      907.84    532.03 o 
  -4 -13  15     3505.50     3179.15    626.00 o 
  -3 -13  15     3945.29     4387.83    406.27 o 
  -2 -13  15      914.77      916.35    307.65 o 
  -1 -13  15     7388.42     7504.83    371.69 o 
   0 -13  15    20395.23    19728.98    395.37 o 
   1 -13  15      827.04      881.54    379.82 o 
   2 -13  15    12793.96    12543.05    550.90 o 
   3 -13  15     9988.52     9179.82    531.14 o 
   4 -13  15     9822.99     9156.60    486.39 o 
   5 -13  15      607.34      541.26    307.87 o 
  -5 -12  15    15040.94    14487.76    884.55 o 
  -4 -12  15    18126.25    18977.93    613.28 o 
  -3 -12  15     3267.81     3084.63    362.70 o 
  -2 -12  15     6105.57     6005.35    369.73 o 
  -1 -12  15       64.29      244.65    251.06 o 
   0 -12  15     9515.55    10034.01    345.31 o 
   1 -12  15    33954.22    31326.69    605.63 o 
   2 -12  15      154.26      251.39    222.85 o 
   3 -12  15     9153.95     7969.48    371.92 o 
   4 -12  15    10250.70     9500.57   1088.38 o 
   5 -12  15     6304.23     5563.21    396.63 o 
  -6 -11  15     2619.10     2924.65    563.16 o 
  -5 -11  15      264.18      799.10    347.11 o 
  -4 -11  15      868.58     1239.40    359.99 o 
  -3 -11  15     8069.36     7935.73    315.15 o 
  -2 -11  15     5276.95     4951.29    268.88 o 
  -1 -11  15     8279.94     8260.72    329.69 o 
   0 -11  15    26820.66    27463.27    444.67 o 
   1 -11  15     3602.91     3608.92    364.33 o 
   2 -11  15    15379.58    14906.25    436.05 o 
   3 -11  15      634.51      423.33    262.69 o 
   4 -11  15    11106.00    10761.92    727.71 o 
   5 -11  15      746.34      735.47    276.32 o 
   6 -11  15      717.20      753.98    390.32 o 
  -6 -10  15     6513.72     6141.44    450.36 o 
  -5 -10  15     4358.15     4511.62    393.82 o 
  -4 -10  15    11987.72    11842.80    341.96 o 
  -3 -10  15    11699.98    11113.53    401.22 o 
  -2 -10  15     8435.69     8570.45    516.49 o 
  -1 -10  15    44507.09    44244.21    563.84 o 
   0 -10  15      509.60      621.37    199.68 o 
   1 -10  15    13098.70    12804.13    331.75 o 
   2 -10  15    17482.61    16666.84    656.01 o 
   3 -10  15    32051.28    29640.96    534.28 o 
   4 -10  15     2563.88     2187.63    224.08 o 
   5 -10  15    27696.17    25951.45    474.90 o 
   6 -10  15     1063.25     1158.53    552.30 o 
  -7  -9  15    17393.66    18249.19   2287.75 o 
  -6  -9  15     1800.97     2075.06    380.81 o 
  -5  -9  15     3920.02     4639.95    379.20 o 
  -4  -9  15     1420.72     1738.72    272.62 o 
  -3  -9  15    39366.21    37865.39    559.08 o 
  -2  -9  15    53187.91    51987.80   2251.74 o 
  -1  -9  15    11265.86    11493.00    441.40 o 
   0  -9  15     6339.02     6326.03    269.44 o 
   1  -9  15    17750.70    17500.96    798.30 o 
   2  -9  15    14208.29    14015.15    709.33 o 
   3  -9  15     8209.50     7733.09    296.39 o 
   4  -9  15    21263.65    21397.18    675.63 o 
   5  -9  15     1882.83     2104.06    308.22 o 
   6  -9  15     9437.78     9387.32    707.48 o 
  -7  -8  15     2491.93     2731.04    367.32 o 
  -6  -8  15    23521.57    23692.53    875.04 o 
  -5  -8  15     9647.41    10306.85    521.94 o 
  -4  -8  15    13283.75    13303.04    373.66 o 
  -3  -8  15    13146.49    13533.51    392.56 o 
  -2  -8  15    12952.14    12501.12    404.70 o 
  -1  -8  15    16867.04    18149.08    575.14 o 
   0  -8  15    16742.05    16427.79    616.59 o 
   1  -8  15     1349.48     1579.74    215.62 o 
   2  -8  15    50564.63    52081.78    672.85 o 
   3  -8  15     5428.04     5836.51    305.72 o 
   4  -8  15     9677.08     9710.08    407.02 o 
   5  -8  15     2620.20     2540.30    316.03 o 
   6  -8  15       36.52      279.86    293.36 o 
  -7  -7  15     1391.26     1773.23    373.58 o 
  -6  -7  15     1132.47     1137.34    311.89 o 
  -5  -7  15    22601.93    21791.00    436.11 o 
  -4  -7  15      885.54     1225.62    246.07 o 
  -3  -7  15    31847.04    30806.21    485.05 o 
  -2  -7  15    17123.29    17082.70    401.02 o 
  -1  -7  15    12410.64    12413.34    467.97 o 
   0  -7  15     2473.41     2720.31    216.03 o 
   1  -7  15    10949.91    11548.48    404.33 o 
   2  -7  15    25879.87    26048.12    505.36 o 
   3  -7  15     2185.56     2585.68    418.33 o 
   4  -7  15     1624.75     1683.34    290.33 o 
   5  -7  15     1598.93     1594.47    294.18 o 
   6  -7  15      963.77     1139.23    265.01 o 
  -8  -6  15       49.61      526.71    366.54 o 
  -7  -6  15    10060.92    10391.05    445.47 o 
  -6  -6  15    17979.38    17922.73    606.75 o 
  -5  -6  15    10399.69    10322.90    375.61 o 
  -4  -6  15    21393.75    21172.41    422.51 o 
  -3  -6  15     5777.25     5556.33    308.16 o 
  -2  -6  15    68883.67    67405.14    809.55 o 
  -1  -6  15    13643.71    13839.44    346.39 o 
   0  -6  15     1955.77     2267.27    264.00 o 
   1  -6  15      197.54      564.14    266.04 o 
   2  -6  15      583.78      860.74    268.78 o 
   3  -6  15    40202.21    39806.16    665.48 o 
   4  -6  15      577.01      571.31    229.03 o 
   5  -6  15     3325.93     3520.21    277.77 o 
   6  -6  15    30396.63    31439.99   1011.62 o 
  -8  -5  15    33430.50    31356.52   1725.21 o 
  -7  -5  15     6447.73     6301.54    512.19 o 
  -6  -5  15     2313.37     1752.64    405.58 o 
  -5  -5  15     6456.27     6301.38    289.42 o 
  -4  -5  15       29.81      234.31    336.55 o 
  -3  -5  15     5772.58     5597.02    305.21 o 
  -2  -5  15       22.31      341.35    271.10 o 
  -1  -5  15    29664.47    30649.47    632.98 o 
   0  -5  15     9675.54     9790.08    456.95 o 
   1  -5  15     1471.60     1261.14    262.25 o 
   2  -5  15     1954.75     2145.19    298.49 o 
   3  -5  15     6195.45     5835.65    287.64 o 
   4  -5  15     4149.38     4570.65    281.97 o 
   5  -5  15     1967.64     2435.57    270.44 o 
  -8  -4  15     3763.37     3513.12    482.95 o 
  -7  -4  15     4347.20     4018.41    832.28 o 
  -6  -4  15     8101.61     7854.88    308.44 o 
  -5  -4  15    25903.98    24390.35    706.07 o 
  -4  -4  15     2002.39     2061.86    264.66 o 
  -3  -4  15      406.08      593.17    246.70 o 
  -2  -4  15     3405.64     3683.47    299.03 o 
  -1  -4  15     7008.71     7012.72    271.50 o 
   0  -4  15      200.53      359.09    269.39 o 
   1  -4  15     8951.46     9365.92    792.34 o 
   2  -4  15    17544.47    17137.05    385.59 o 
   3  -4  15      523.86      729.65    224.94 o 
   4  -4  15     4818.45     5059.07    313.11 o 
   5  -4  15       68.10      360.83    239.89 o 
  -8  -3  15      637.69      361.48    426.20 o 
  -7  -3  15     1803.95     1846.38    403.43 o 
  -6  -3  15     9650.40     9365.72    330.61 o 
  -5  -3  15    36949.14    35043.54    612.58 o 
  -4  -3  15    41079.59    40722.72    874.91 o 
  -3  -3  15      206.14      639.02    293.32 o 
  -2  -3  15    13363.39    13217.84    305.45 o 
  -1  -3  15      135.56      283.30    290.49 o 
   0  -3  15    15642.77    16217.85    555.94 o 
   1  -3  15     1307.61     1503.65    215.87 o 
   2  -3  15    20317.84    18813.82    935.98 o 
   3  -3  15     3966.51     4009.53    345.96 o 
   4  -3  15    13915.07    14516.00    401.43 o 
   5  -3  15     1975.69     2108.80    279.30 o 
  -9  -2  15      191.04     1034.73    857.93 o 
  -8  -2  15      310.89      454.02    383.97 o 
  -7  -2  15     3488.16     3585.76    391.86 o 
  -6  -2  15     1534.83     1870.03    246.60 o 
  -5  -2  15     1771.47     2111.03    255.66 o 
  -4  -2  15     6085.09     6668.95    296.44 o 
  -3  -2  15     6715.08     7294.99    308.68 o 
  -2  -2  15     7078.09     7562.34    276.03 o 
  -1  -2  15       79.83      237.27    262.47 o 
   0  -2  15    26490.41    26343.40    554.29 o 
   1  -2  15    23558.20    24075.06    560.45 o 
   2  -2  15      239.29      433.98    218.49 o 
   3  -2  15    18773.22    19677.50    429.55 o 
   4  -2  15     2349.52     2741.63    278.66 o 
   5  -2  15    20766.39    20741.53    477.78 o 
  -9  -1  15     3196.52     3281.60    451.93 o 
  -8  -1  15    15625.02    15103.55   1111.61 o 
  -7  -1  15    11787.24    11334.14    669.18 o 
  -6  -1  15    16727.98    16061.20    381.50 o 
  -5  -1  15     7979.24     7495.66    299.97 o 
  -4  -1  15    31622.40    30109.47    461.07 o 
  -3  -1  15     6163.69     6250.60    249.45 o 
  -2  -1  15     4350.69     4836.74    237.05 o 
  -1  -1  15    58230.88    58918.98   2410.34 o 
   0  -1  15     2575.76     2700.68    307.06 o 
   1  -1  15     9985.24    10782.21    395.21 o 
   2  -1  15       22.13      189.31    228.26 o 
   3  -1  15     9298.84     9698.09    350.03 o 
   4  -1  15    16832.54    17151.60    542.04 o 
  -9   0  15    10922.33    10823.27    545.17 o 
  -8   0  15     1630.38     1833.88    353.11 o 
  -7   0  15     2920.04     3482.68    391.65 o 
  -6   0  15    21143.52    20308.46    528.03 o 
  -5   0  15     3158.38     3042.44    322.71 o 
  -4   0  15     6135.81     6158.17    347.21 o 
  -3   0  15    10503.48    10549.88    313.79 o 
  -2   0  15    19813.83    20008.92    372.84 o 
  -1   0  15    19398.27    20378.35    522.19 o 
   0   0  15    28754.54    29458.58    880.53 o 
   1   0  15    24289.00    25303.06    440.33 o 
   2   0  15    12500.22    12972.78    360.94 o 
   3   0  15      741.05      956.55    259.46 o 
   4   0  15    17926.41    18285.58    478.39 o 
  -9   1  15      195.12       76.25    433.29 o 
  -8   1  15     3757.72     4072.88    430.36 o 
  -7   1  15     9461.33     9143.94    349.18 o 
  -6   1  15     4098.37     4496.51    293.75 o 
  -5   1  15    54330.26    52277.10    617.04 o 
  -4   1  15      551.94      825.60    201.33 o 
  -3   1  15    34478.34    33128.63    845.41 o 
  -2   1  15     7076.04     7047.33    481.84 o 
  -1   1  15     9874.48    10601.29    537.01 o 
   0   1  15    21133.05    21898.98    959.88 o 
   1   1  15     1595.52     1697.85    235.43 o 
   2   1  15    29481.50    30087.50    510.24 o 
   3   1  15    11172.84    11530.54    396.55 o 
   4   1  15       89.84      576.03    291.99 o 
  -9   2  15    23170.61    24397.89    558.60 o 
  -8   2  15     7715.86     7945.71    383.41 o 
  -7   2  15       85.56       93.98    255.58 o 
  -6   2  15       12.19      149.56    265.06 o 
  -5   2  15     6173.48     5948.83    310.96 o 
  -4   2  15    16088.92    16056.89    338.03 o 
  -3   2  15      413.87      736.75    191.60 o 
  -2   2  15    50871.29    50936.57   1138.37 o 
  -1   2  15     6042.78     6391.03    536.23 o 
   0   2  15     5680.18     5852.26    312.22 o 
   1   2  15     6364.92     6428.33    309.35 o 
   2   2  15     1239.67     1447.68    276.53 o 
   3   2  15     2333.53     2487.46    377.92 o 
  -8   3  15    23415.68    24945.12    580.65 o 
  -7   3  15     4419.95     4607.42    327.45 o 
  -6   3  15    31741.62    31318.77    537.56 o 
  -5   3  15    13480.35    13497.38    401.40 o 
  -4   3  15     3126.36     3114.48    296.12 o 
  -3   3  15    26453.82    26811.07    526.91 o 
  -2   3  15      408.00      853.06    274.44 o 
  -1   3  15    15368.58    15948.95    498.95 o 
   0   3  15      443.71      516.48    453.77 o 
   1   3  15    34155.44    34847.08    624.86 o 
   2   3  15      653.74      845.87    270.74 o 
   3   3  15    17537.16    18889.40    843.67 o 
  -8   4  15    17556.45    16805.46    479.65 o 
  -7   4  15       68.56      206.77    361.06 o 
  -6   4  15    14383.05    14165.83   1038.40 o 
  -5   4  15    45216.26    44729.98    638.61 o 
  -4   4  15     1359.57     1477.92    258.69 o 
  -3   4  15       11.47      208.29    244.47 o 
  -2   4  15      948.78     1239.05    413.95 o 
  -1   4  15     3803.70     4218.94    369.88 o 
   0   4  15     3769.46     4341.24    377.87 o 
   1   4  15     8558.84     9394.04    569.28 o 
   2   4  15     3989.08     4342.52    337.79 o 
  -8   5  15     4591.71     4383.50    471.81 o 
  -7   5  15      616.94      833.75    400.74 o 
  -6   5  15     3587.29     3591.88    424.23 o 
  -5   5  15     4784.63     5192.65    404.41 o 
  -4   5  15     5457.75     5087.85    315.82 o 
  -3   5  15      656.11      805.28    296.19 o 
  -2   5  15     2027.89     2584.09    341.57 o 
  -1   5  15      247.00      420.29    326.04 o 
   0   5  15     3194.81     4325.80    382.09 o 
   1   5  15     5199.35     5594.73    387.67 o 
  -7   6  15      761.28      847.01    412.19 o 
  -6   6  15     2484.65     2558.48    308.64 o 
  -5   6  15    13723.82    13163.34    649.40 o 
  -4   6  15     5483.05     5134.20    375.77 o 
  -3   6  15      590.50      875.59    307.06 o 
  -2   6  15    39975.24    40883.41    761.71 o 
  -1   6  15     5160.95     5937.08    418.94 o 
   0   6  15     1077.08     1518.12    354.86 o 
  -7   7  15     1053.21      917.73    466.37 o 
  -6   7  15      211.08      352.61    274.57 o 
  -5   7  15     1832.10     1779.83    292.92 o 
  -4   7  15       60.85      393.34    285.99 o 
  -3   7  15    11212.77    11392.50    499.53 o 
  -2   7  15     9460.26    10171.17    474.92 o 
  -1   7  15     3481.26     4160.93    407.80 o 
  -5   8  15     3658.92     3697.40    352.57 o 
  -4   8  15     1107.71     1439.55    311.84 o 
  -3   8  15      314.70      431.99    344.40 o 
  -2   8  15     3935.70     4098.00    645.39 o 
  -1 -15  16     4590.04     5945.50   2144.75 o 
   0 -15  16    14933.03    20355.22   1512.13 o 
   1 -15  16      334.18      741.47    455.58 o 
   2 -15  16    20052.03    20407.73   1577.35 o 
   3 -15  16     4804.64     4670.99    509.67 o 
  -3 -14  16     9167.67     9124.81    499.20 o 
  -2 -14  16    14227.79    13854.78    732.91 o 
  -1 -14  16    13371.65    13439.61   2978.16 o 
   0 -14  16    17018.52    18176.97   2615.64 o 
   1 -14  16    14984.43    15670.02   1983.87 o 
   2 -14  16      962.97      737.10    416.10 o 
   3 -14  16     3615.10     2906.92    421.08 o 
   4 -14  16    14008.08    12079.26    667.93 o 
  -4 -13  16    43588.90    44194.00    875.26 o 
  -3 -13  16      497.00      359.44    344.48 o 
  -2 -13  16     6144.21     5575.39    375.98 o 
  -1 -13  16    10298.36    10849.47    614.94 o 
   0 -13  16     1762.90     1695.27    289.82 o 
   1 -13  16     9988.45     9889.45    588.70 o 
   2 -13  16    17976.43    16660.49    764.69 o 
   3 -13  16    13552.90    12350.27    548.21 o 
   4 -13  16      153.52      315.07    407.31 o 
  -4 -12  16     1591.72     1429.78    376.84 o 
  -3 -12  16     5297.26     5211.09    410.30 o 
  -2 -12  16     2934.78     3310.97    272.52 o 
  -1 -12  16    30580.14    29291.41    477.19 o 
   0 -12  16     1347.19     1464.38    242.23 o 
   1 -12  16      632.62      713.16    228.04 o 
   2 -12  16      221.49      411.26    219.18 o 
   3 -12  16     1813.14     1585.01    312.28 o 
   4 -12  16     2214.33     2068.44    309.51 o 
  -5 -11  16    31302.66    31791.89   2414.46 o 
  -4 -11  16     3244.67     3416.62    395.44 o 
  -3 -11  16       83.47      177.68    230.56 o 
  -2 -11  16     1643.82     1863.26    295.52 o 
  -1 -11  16    23131.18    23584.91   1343.37 o 
   0 -11  16    14910.66    15413.06    363.72 o 
   1 -11  16     1404.29     1639.50    227.39 o 
   2 -11  16     2982.75     2532.45    252.44 o 
   3 -11  16       13.06      253.47    234.78 o 
   4 -11  16     5365.47     5321.64    346.02 o 
   5 -11  16    13495.16    13310.87    781.60 o 
  -6 -10  16     2825.31     2849.94    407.24 o 
  -5 -10  16     6602.03     6614.91    428.56 o 
  -4 -10  16     6034.66     5993.69    299.24 o 
  -3 -10  16     1183.80     1333.64    275.75 o 
  -2 -10  16     3505.36     3794.22    321.58 o 
  -1 -10  16    18702.34    18932.83    503.03 o 
   0 -10  16    27745.48    27008.17    858.59 o 
   1 -10  16     4942.36     4642.72    265.57 o 
   2 -10  16    13322.31    13030.70    538.46 o 
   3 -10  16       15.60      291.23    262.52 o 
   4 -10  16      352.85      421.98    242.13 o 
   5 -10  16      503.89      599.57    235.13 o 
  -6  -9  16     1149.71     1634.12    387.86 o 
  -5  -9  16     7744.33     8551.94    418.30 o 
  -4  -9  16     5420.73     5401.16    328.89 o 
  -3  -9  16     8302.54     8032.11    556.56 o 
  -2  -9  16     3903.33     4117.75    357.18 o 
  -1  -9  16       18.82      414.03    277.47 o 
   0  -9  16     2671.07     2813.61    227.03 o 
   1  -9  16     2524.45     2607.26    247.76 o 
   2  -9  16     1788.64     1819.17    273.83 o 
   3  -9  16    44471.91    43641.72    934.13 o 
   4  -9  16      514.97      765.69    301.05 o 
   5  -9  16      217.21      442.52    299.31 o 
  -7  -8  16     3427.40     3981.38    389.33 o 
  -6  -8  16     2458.69     2976.00    346.23 o 
  -5  -8  16      604.38     1093.44    391.75 o 
  -4  -8  16    17326.45    16572.82    667.59 o 
  -3  -8  16    15210.59    15534.48    473.94 o 
  -2  -8  16     6798.23     6569.89    624.77 o 
  -1  -8  16    18824.68    18330.22    353.31 o 
   0  -8  16     6328.27     5732.49    258.82 o 
   1  -8  16    27372.08    26031.77    626.28 o 
   2  -8  16    11527.41    11242.39    404.42 o 
   3  -8  16    15516.64    14846.57    482.48 o 
   4  -8  16    15352.94    15542.42    490.46 o 
   5  -8  16     4864.39     4939.87    365.92 o 
  -7  -7  16     1099.63     1705.36    435.25 o 
  -6  -7  16     9179.48     9636.65    541.14 o 
  -5  -7  16       63.86      302.56    232.80 o 
  -4  -7  16     2915.86     3368.32    271.34 o 
  -3  -7  16    33400.82    32625.55    706.37 o 
  -2  -7  16    20107.85    19499.16    442.36 o 
  -1  -7  16     1189.05     1479.88    205.86 o 
   0  -7  16    11411.08    11104.15    301.58 o 
   1  -7  16    16825.06    17160.67    449.12 o 
   2  -7  16    10317.45    10814.92    396.53 o 
   3  -7  16    15202.65    15495.10    978.18 o 
   4  -7  16     2981.74     3125.46    348.22 o 
   5  -7  16     5356.75     5976.49    386.49 o 
  -7  -6  16    28692.90    27888.74    755.57 o 
  -6  -6  16     1001.61     1168.45    401.15 o 
  -5  -6  16    27421.81    26549.11    476.09 o 
  -4  -6  16     3877.70     3913.36    272.40 o 
  -3  -6  16     2124.73     2293.75    280.88 o 
  -2  -6  16      673.12      830.09    255.20 o
[truncated: 28,602 more chars]
